# Supplementary material for: Longitudinal disease-associated gut microbiome differences in infants with food protein-induced allergic proctocolitis
Source: Microbiome. 2022 Sep 23;10:154. doi: 10.1186/s40168-022-01322-y (PMC9503280; doi:10.1186/s40168-022-01322-y)
Supplement: Supplementary file 4 — Additional file 3: Supplemental Table 2. Summary table of all significant MaAsLin results. All MaAsLin results from 16S rRNA gene sequencing with q-values for significant taxa which met our predetermined threshold for significance (q<0.20). Mixed effects linear models using arcsine transform on relative abundances were used to determine significance. p-values were adjusted for multiple comparisons using the Benjamini-Hochberg false discovery rate (FDR) method with FDR set at <0.20. (XLS 224 kb) [file 40168_2022_1322_MOESM3_ESM.xls]

## Sheet: SuppTable2_revision
line number	Subset	Feature	Measured Variable	Test Variable	Reference Variable	pval	qval	coef	stderr	N	N.not.0	Model Name
1	All Samples	g__Coprococcus	age at visit (months)	age at visit (months)	age at visit (months)	2.39037e-49	7.60138e-47	0.0295274	0.00187998	954	395	case lastDiet pro
2	All Samples	g__Faecalibacterium	age at visit (months)	age at visit (months)	age at visit (months)	6.3741e-46	1.01348e-43	0.0421487	0.00279618	954	402	case lastDiet pro
3	All Samples	o__Clostridiales_unknwn	age at visit (months)	age at visit (months)	age at visit (months)	7.41246e-42	7.85721e-40	0.0529787	0.00370926	954	764	case lastDiet pro
4	All Samples	g__Oscillospira	age at visit (months)	age at visit (months)	age at visit (months)	6.3149e-41	5.02034e-39	0.0200796	0.00142339	954	441	case lastDiet pro
5	All Samples	g__Staphylococcus	age at visit (months)	age at visit (months)	age at visit (months)	3.69751e-40	2.35161e-38	-0.036053	0.00258555	954	623	case lastDiet pro
6	All Samples	g__Lachnospira	age at visit (months)	age at visit (months)	age at visit (months)	8.0451e-39	4.2639e-37	0.0294309	0.00215297	954	277	case lastDiet pro
7	All Samples	g__.Ruminococcus.	age at visit (months)	age at visit (months)	age at visit (months)	5.15798e-36	2.34319e-34	0.0525239	0.00400016	954	771	case lastDiet pro
8	All Samples	g__Blautia	age at visit (months)	age at visit (months)	age at visit (months)	3.93867e-34	1.56562e-32	0.0398472	0.00313132	954	667	case lastDiet pro
9	All Samples	g__Sutterella	age at visit (months)	age at visit (months)	age at visit (months)	6.12836e-30	2.16536e-28	0.0134576	0.00114015	954	145	case lastDiet pro
10	All Samples	f__Ruminococcaceae_unclsfd	age at visit (months)	age at visit (months)	age at visit (months)	3.73924e-25	1.18908e-23	0.0154265	0.00144353	954	292	case lastDiet pro
11	All Samples	g__Ruminococcus	age at visit (months)	age at visit (months)	age at visit (months)	1.00305e-24	2.89974e-23	0.0120674	0.00114079	954	373	case lastDiet pro
12	All Samples	g__.Eubacterium.	age at visit (months)	age at visit (months)	age at visit (months)	7.06642e-23	1.8726e-21	0.0158414	0.0015646	954	502	case lastDiet pro
13	All Samples	f__Lachnospiraceae_unknwn	age at visit (months)	age at visit (months)	age at visit (months)	7.68769e-23	1.88053e-21	0.0119264	0.00117923	954	178	case lastDiet pro
14	All Samples	g__Dorea	age at visit (months)	age at visit (months)	age at visit (months)	3.19813e-22	7.26433e-21	0.0208492	0.00209304	954	383	case lastDiet pro
15	All Samples	g__Roseburia	age at visit (months)	age at visit (months)	age at visit (months)	4.64093e-22	9.83878e-21	0.021627	0.00218034	954	327	case lastDiet pro
16	All Samples	f__Enterobacteriaceae_unknwn	age at visit (months)	age at visit (months)	age at visit (months)	7.46442e-21	1.48355e-19	-0.0727297	0.00756712	954	905	case lastDiet pro
17	All Samples	f__Erysipelotrichaceae_unclsfd	age at visit (months)	age at visit (months)	age at visit (months)	9.50041e-17	1.77714e-15	0.0254555	0.00299978	954	685	case lastDiet pro
18	All Samples	o__Clostridiales_unclsfd	age at visit (months)	age at visit (months)	age at visit (months)	1.63585e-16	2.89001e-15	0.00706953	0.00084096	954	190	case lastDiet pro
19	All Samples	o__Clostridiales_unknwn	diet	Formula	Exclusively BF	4.11484e-16	6.88694e-15	0.09945	0.011339	954	764	case lastDiet pro
20	All Samples	g__Streptococcus	age at visit (months)	age at visit (months)	age at visit (months)	7.28401e-14	1.15816e-12	-0.0342744	0.00450679	954	950	case lastDiet pro
21	All Samples	f__Lachnospiraceae_unclsfd	age at visit (months)	age at visit (months)	age at visit (months)	1.25138e-13	1.89495e-12	0.0234328	0.00310998	954	580	case lastDiet pro
22	All Samples	g__Megasphaera	age at visit (months)	age at visit (months)	age at visit (months)	6.96773e-13	1.00715e-11	0.00857593	0.00117688	954	219	case lastDiet pro
23	All Samples	g__Oscillospira	diet	Formula	Exclusively BF	1.59789e-12	2.20925e-11	0.0346123	0.00467759	954	441	case lastDiet pro
24	All Samples	f__Enterococcaceae_unknwn	age at visit (months)	age at visit (months)	age at visit (months)	4.09798e-12	5.42982e-11	-0.0166706	0.00237014	954	685	case lastDiet pro
25	All Samples	g__Rothia	age at visit (months)	age at visit (months)	age at visit (months)	1.06118e-10	1.34982e-09	-0.00357658	0.000547118	954	509	case lastDiet pro
26	All Samples	g__Akkermansia	age at visit (months)	age at visit (months)	age at visit (months)	1.11051e-10	1.35824e-09	0.0208269	0.00318963	954	371	case lastDiet pro
27	All Samples	g__Prevotella	age at visit (months)	age at visit (months)	age at visit (months)	5.56712e-09	6.55683e-08	0.00893079	0.00151713	954	346	case lastDiet pro
28	All Samples	g__.Eubacterium.	diet	Formula	Exclusively BF	3.26492e-08	3.70802e-07	0.0293244	0.00515781	954	502	case lastDiet pro
29	All Samples	g__Bifidobacterium	age at visit (months)	age at visit (months)	age at visit (months)	1.17015e-07	1.28313e-06	0.0495293	0.00926858	954	947	case lastDiet pro
30	All Samples	g__SMB53	diet	Formula	Exclusively BF	1.31684e-07	1.39585e-06	0.0138254	0.0025509	954	135	case lastDiet pro
31	All Samples	g__Bacteroides	age at visit (months)	age at visit (months)	age at visit (months)	2.58551e-07	2.65223e-06	0.0437046	0.00841325	954	946	case lastDiet pro
32	All Samples	f__Rikenellaceae_unclsfd	age at visit (months)	age at visit (months)	age at visit (months)	4.83771e-07	4.80748e-06	0.0109374	0.00215704	954	272	case lastDiet pro
33	All Samples	g__Bacteroides	delivery mode	Vaginal	C-section	5.25028e-07	5.05936e-06	0.229233	0.0437125	954	946	case lastDiet pro
34	All Samples	g__Blautia	diet	Formula	Exclusively BF	6.68188e-07	6.24952e-06	0.0562271	0.0110564	954	667	case lastDiet pro
35	All Samples	f__Enterobacteriaceae_unclsfd	age at visit (months)	age at visit (months)	age at visit (months)	1.05383e-06	9.57478e-06	-0.0396832	0.00807034	954	927	case lastDiet pro
36	All Samples	f__Peptostreptococcaceae_unclsfd	diet	Formula	Exclusively BF	1.24858e-06	1.10291e-05	0.0190528	0.00382895	954	123	case lastDiet pro
37	All Samples	g__Corynebacterium	age at visit (months)	age at visit (months)	age at visit (months)	1.34097e-06	1.15251e-05	-0.00356125	0.000731835	954	339	case lastDiet pro
38	All Samples	g__Campylobacter	age at visit (months)	age at visit (months)	age at visit (months)	3.06863e-06	2.56796e-05	0.00295273	0.000628828	954	168	case lastDiet pro
39	All Samples	g__Dorea	diet	Formula	Exclusively BF	3.15172e-06	2.56987e-05	0.0334832	0.00703695	954	383	case lastDiet pro
40	All Samples	g__SMB53	age at visit (months)	age at visit (months)	age at visit (months)	4.08329e-06	3.24621e-05	0.00386135	0.000832983	954	135	case lastDiet pro
41	All Samples	g__Ruminococcus	diet	Formula	Exclusively BF	4.38336e-06	3.39978e-05	0.0169618	0.00362024	954	373	case lastDiet pro
42	All Samples	g__Veillonella	age at visit (months)	age at visit (months)	age at visit (months)	4.52462e-06	3.42578e-05	0.0220341	0.00477487	954	913	case lastDiet pro
43	All Samples	g__Veillonella	delivery mode	Vaginal	C-section	1.0882e-05	8.04762e-05	-0.0651126	0.0142589	954	913	case lastDiet pro
44	All Samples	f__Lachnospiraceae_unclsfd	diet	Formula	Exclusively BF	1.39359e-05	0.000100718	0.0533576	0.0121156	954	580	case lastDiet pro
45	All Samples	g__Collinsella	age at visit (months)	age at visit (months)	age at visit (months)	1.75601e-05	0.000124091	0.00506286	0.00117227	954	183	case lastDiet pro
46	All Samples	o__Clostridiales_unknwn	diet	Partially BF	Exclusively BF	1.97658e-05	0.000136642	0.0494442	0.0114904	954	764	case lastDiet pro
47	All Samples	g__Lactobacillus	probiotics first year	Pro +	Pro -	3.54876e-05	0.000240108	0.0484549	0.0113859	954	613	case lastDiet pro
48	All Samples	g__Clostridium	age at visit (months)	age at visit (months)	age at visit (months)	3.78177e-05	0.000250543	-0.026329	0.00635696	954	832	case lastDiet pro
49	All Samples	f__Ruminococcaceae_unclsfd	diet	Formula	Exclusively BF	7.6493e-05	0.000496424	0.0195434	0.00487119	954	292	case lastDiet pro
50	All Samples	g__Fusobacterium	age at visit (months)	age at visit (months)	age at visit (months)	8.76389e-05	0.000557383	0.00220857	0.000560482	954	164	case lastDiet pro
51	All Samples	g__Akkermansia	diet	Formula	Exclusively BF	0.000107232	0.000668622	0.0419372	0.0106751	954	371	case lastDiet pro
52	All Samples	g__.Ruminococcus.	diet	Formula	Exclusively BF	0.000152965	0.000935442	0.0578646	0.0151111	954	771	case lastDiet pro
53	All Samples	g__Coprococcus	diet	Formula	Exclusively BF	0.000280449	0.00168269	0.0204596	0.00554381	954	395	case lastDiet pro
54	All Samples	g__Bifidobacterium	diet	Formula	Exclusively BF	0.000382166	0.00225054	-0.133658	0.0373195	954	947	case lastDiet pro
55	All Samples	g__Coprobacillus	diet	Formula	Exclusively BF	0.000502032	0.00290266	0.0113272	0.00322032	954	134	case lastDiet pro
56	All Samples	g__Haemophilus	diet	Formula	Exclusively BF	0.000819566	0.00465396	-0.0540344	0.0159499	954	787	case lastDiet pro
57	All Samples	f__Enterococcaceae_unknwn	diet	Partially BF	Exclusively BF	0.000946126	0.00518738	-0.0263502	0.00793864	954	685	case lastDiet pro
58	All Samples	f__Enterobacteriaceae_unknwn	delivery mode	Vaginal	C-section	0.000944051	0.00518738	-0.0885652	0.0262967	954	905	case lastDiet pro
59	All Samples	g__Staphylococcus	diet	Formula	Exclusively BF	0.00145039	0.00774816	-0.0247608	0.00766672	954	623	case lastDiet pro
60	All Samples	g__Oscillospira	diet	Partially BF	Exclusively BF	0.00146865	0.00774816	0.0145861	0.00456687	954	441	case lastDiet pro
61	All Samples	g__Anaerococcus	diet	Partially BF	Exclusively BF	0.00148628	0.00774816	0.0157211	0.00492488	954	224	case lastDiet pro
62	All Samples	o__Clostridiales_unclsfd	diet	Formula	Exclusively BF	0.00212494	0.010841	0.00781157	0.00251176	954	190	case lastDiet pro
63	All Samples	f__Lachnospiraceae_unknwn	diet	Formula	Exclusively BF	0.00214774	0.010841	0.0113942	0.00367162	954	178	case lastDiet pro
64	All Samples	g__Actinomyces	age at visit (months)	age at visit (months)	age at visit (months)	0.00240411	0.0119454	-0.0069713	0.00229004	954	550	case lastDiet pro
65	All Samples	f__Clostridiaceae_unclsfd	delivery mode	Vaginal	C-section	0.00268307	0.0131264	-0.0473611	0.0154787	954	727	case lastDiet pro
66	All Samples	g__Anaerococcus	age at visit (months)	age at visit (months)	age at visit (months)	0.00282535	0.013613	-0.00467759	0.00156207	954	224	case lastDiet pro
67	All Samples	g__Haemophilus	diet	Partially BF	Exclusively BF	0.00315323	0.0149661	-0.0456167	0.0153938	954	787	case lastDiet pro
68	All Samples	g__Clostridium	delivery mode	Vaginal	C-section	0.00338714	0.0158399	-0.0592466	0.0198717	954	832	case lastDiet pro
69	All Samples	g__Akkermansia	probiotics first year	Pro +	Pro -	0.00382755	0.01764	0.0343768	0.0117117	954	371	case lastDiet pro
70	All Samples	g__Bilophila	age at visit (months)	age at visit (months)	age at visit (months)	0.00423174	0.0192242	0.00126069	0.000439543	954	96	case lastDiet pro
71	All Samples	g__Varibaculum	diet	Partially BF	Exclusively BF	0.0042968	0.0192448	0.0047562	0.00165674	954	121	case lastDiet pro
72	All Samples	o__Clostridiales_unknwn	case_id	AP Case	No AP	0.00459426	0.0201528	-0.0348627	0.0121135	954	764	case lastDiet pro
73	All Samples	g__Megasphaera	diet	Formula	Exclusively BF	0.00462627	0.0201528	-0.0103491	0.00361525	954	219	case lastDiet pro
74	All Samples	g__Enterococcus	diet	Partially BF	Exclusively BF	0.00485323	0.0208558	0.0100198	0.00354588	954	119	case lastDiet pro
75	All Samples	g__Parabacteroides	delivery mode	Vaginal	C-section	0.00663751	0.0281431	0.0600987	0.0218435	954	676	case lastDiet pro
76	All Samples	g__Coprococcus	diet	Partially BF	Exclusively BF	0.00759251	0.0317687	0.0153252	0.0057196	954	395	case lastDiet pro
77	All Samples	g__Roseburia	diet	Formula	Exclusively BF	0.00950203	0.0392421	0.0184654	0.00706267	954	327	case lastDiet pro
78	All Samples	g__Finegoldia	age at visit (months)	age at visit (months)	age at visit (months)	0.0127835	0.0521173	-0.00289886	0.00116198	954	248	case lastDiet pro
79	All Samples	g__Blautia	probiotics first year	Pro +	Pro -	0.0137116	0.0551934	0.0310201	0.0124251	954	667	case lastDiet pro
80	All Samples	g__Staphylococcus	diet	Partially BF	Exclusively BF	0.0139078	0.0552834	-0.0194677	0.00788822	954	623	case lastDiet pro
81	All Samples	g__Corynebacterium	diet	Formula	Exclusively BF	0.0158095	0.0613098	-0.00497467	0.0020366	954	339	case lastDiet pro
82	All Samples	f__Lachnospiraceae_unknwn	probiotics first year	Pro +	Pro -	0.0156459	0.0613098	0.00959958	0.00392514	954	178	case lastDiet pro
83	All Samples	g__Collinsella	diet	Formula	Exclusively BF	0.0191232	0.0707115	0.0116254	0.00494415	954	183	case lastDiet pro
84	All Samples	g__Ruminococcus	probiotics first year	Pro +	Pro -	0.0185441	0.0707115	0.0092579	0.00389417	954	373	case lastDiet pro
85	All Samples	g__Peptoniphilus	age at visit (months)	age at visit (months)	age at visit (months)	0.0190748	0.0707115	-0.00249997	0.00106456	954	180	case lastDiet pro
86	All Samples	g__Bilophila	diet	Formula	Exclusively BF	0.0188788	0.0707115	0.00443968	0.00188478	954	96	case lastDiet pro
87	All Samples	g__Enterococcus	age at visit (months)	age at visit (months)	age at visit (months)	0.0196336	0.0717642	0.00252817	0.00108152	954	119	case lastDiet pro
88	All Samples	f__Enterococcaceae_unknwn	delivery mode	Vaginal	C-section	0.019869	0.0717992	-0.0189471	0.00804436	954	685	case lastDiet pro
89	All Samples	g__Coprobacillus	age at visit (months)	age at visit (months)	age at visit (months)	0.0210293	0.0751383	0.00227571	0.000984496	954	134	case lastDiet pro
90	All Samples	g__Parabacteroides	probiotics first year	Pro +	Pro -	0.0215811	0.0762533	-0.0615416	0.0265137	954	676	case lastDiet pro
91	All Samples	g__Bilophila	delivery mode	Vaginal	C-section	0.0236611	0.0826837	0.00459189	0.00201018	954	96	case lastDiet pro
92	All Samples	g__.Eubacterium.	diet	Partially BF	Exclusively BF	0.0244878	0.0846427	0.0113338	0.00502738	954	502	case lastDiet pro
93	All Samples	g__Coprococcus	delivery mode	Vaginal	C-section	0.0262969	0.0899185	0.0108618	0.00484267	954	395	case lastDiet pro
94	All Samples	g__Blautia	case_id	AP Case	No AP	0.0307826	0.104137	-0.0272155	0.0124729	954	667	case lastDiet pro
95	All Samples	o__Clostridiales_unknwn	probiotics first year	Pro +	Pro -	0.0323929	0.108431	0.0260399	0.0120551	954	764	case lastDiet pro
96	All Samples	g__Parabacteroides	age at visit (months)	age at visit (months)	age at visit (months)	0.0442924	0.146719	0.0066424	0.0032974	954	676	case lastDiet pro
97	All Samples	g__Lachnospira	probiotics first year	Pro +	Pro -	0.0457716	0.148524	0.0135687	0.00674349	954	277	case lastDiet pro
98	All Samples	f__Enterobacteriaceae_unclsfd	probiotics first year	Pro +	Pro -	0.0455996	0.148524	-0.078597	0.0389956	954	927	case lastDiet pro
99	All Samples	g__SMB53	delivery mode	Vaginal	C-section	0.0490822	0.156529	-0.00445759	0.00224993	954	135	case lastDiet pro
100	All Samples	g__Sutterella	diet	Formula	Exclusively BF	0.0492231	0.156529	-0.00786513	0.00398297	954	145	case lastDiet pro
101	All Samples	g__Clostridium	diet	Partially BF	Exclusively BF	0.0527526	0.166092	0.0402831	0.0207612	954	832	case lastDiet pro
102	All Samples	g__Veillonella	diet	Formula	Exclusively BF	0.0573828	0.178899	-0.0301193	0.015774	954	913	case lastDiet pro
103	All Samples	g__Lactobacillus	diet	Partially BF	Exclusively BF	0.0626802	0.193518	-0.0204908	0.010987	954	613	case lastDiet pro
104	All Samples	g__Corynebacterium	delivery mode	Vaginal	C-section	0.0636758	0.194701	-0.00329484	0.00175804	954	339	case lastDiet pro
105	All Samples	g__Phascolarctobacterium	diet	Partially BF	Exclusively BF	0.0657389	0.199095	0.00286787	0.0015566	954	128	case lastDiet pro
106	All Samples	g__Faecalibacterium	age at visit (months)	age at visit (months)	age at visit (months)	3.29528e-38	1.3972e-35	0.0467551	0.0034515	954	402	symptoms lastDiet pro (Control as reference)
107	All Samples	g__Coprococcus	age at visit (months)	age at visit (months)	age at visit (months)	7.28768e-32	1.54499e-29	0.02834	0.00232149	954	395	symptoms lastDiet pro (Control as reference)
108	All Samples	g__Lachnospira	age at visit (months)	age at visit (months)	age at visit (months)	1.60059e-28	2.26216e-26	0.0305159	0.00266217	954	277	symptoms lastDiet pro (Control as reference)
109	All Samples	g__Staphylococcus	age at visit (months)	age at visit (months)	age at visit (months)	8.25507e-25	8.75038e-23	-0.0336229	0.00317411	954	623	symptoms lastDiet pro (Control as reference)
110	All Samples	g__Sutterella	age at visit (months)	age at visit (months)	age at visit (months)	2.67588e-23	2.26914e-21	0.0144783	0.00141512	954	145	symptoms lastDiet pro (Control as reference)
111	All Samples	o__Clostridiales_unknwn	age at visit (months)	age at visit (months)	age at visit (months)	8.3953e-22	5.08515e-20	0.044945	0.0045648	954	764	symptoms lastDiet pro (Control as reference)
112	All Samples	g__Oscillospira	age at visit (months)	age at visit (months)	age at visit (months)	7.90445e-22	5.08515e-20	0.0173219	0.00175764	954	441	symptoms lastDiet pro (Control as reference)
113	All Samples	g__.Ruminococcus.	age at visit (months)	age at visit (months)	age at visit (months)	2.26283e-20	1.1993e-18	0.0470635	0.00496189	954	771	symptoms lastDiet pro (Control as reference)
114	All Samples	g__Blautia	age at visit (months)	age at visit (months)	age at visit (months)	5.55183e-20	2.50763e-18	0.0364424	0.00388613	954	667	symptoms lastDiet pro (Control as reference)
115	All Samples	g__Roseburia	age at visit (months)	age at visit (months)	age at visit (months)	5.91421e-20	2.50763e-18	0.0252168	0.00269243	954	327	symptoms lastDiet pro (Control as reference)
116	All Samples	g__Ruminococcus	age at visit (months)	age at visit (months)	age at visit (months)	1.06105e-17	4.08988e-16	0.0123627	0.00141357	954	373	symptoms lastDiet pro (Control as reference)
117	All Samples	o__Clostridiales_unknwn	diet	Formula	Exclusively BF	6.36765e-16	2.2499e-14	0.099203	0.0114186	954	764	symptoms lastDiet pro (Control as reference)
118	All Samples	f__Lachnospiraceae_unknwn	age at visit (months)	age at visit (months)	age at visit (months)	2.92615e-15	9.54376e-14	0.0117397	0.00146129	954	178	symptoms lastDiet pro (Control as reference)
119	All Samples	f__Enterobacteriaceae_unknwn	age at visit (months)	age at visit (months)	age at visit (months)	5.92421e-15	1.79419e-13	-0.0747596	0.00940972	954	905	symptoms lastDiet pro (Control as reference)
120	All Samples	o__Clostridiales_unclsfd	age at visit (months)	age at visit (months)	age at visit (months)	3.44104e-14	9.72668e-13	0.00799253	0.00103752	954	190	symptoms lastDiet pro (Control as reference)
121	All Samples	f__Ruminococcaceae_unclsfd	age at visit (months)	age at visit (months)	age at visit (months)	1.0497e-13	2.78171e-12	0.0135227	0.00179046	954	292	symptoms lastDiet pro (Control as reference)
122	All Samples	g__Oscillospira	diet	Formula	Exclusively BF	1.49095e-12	3.7186e-11	0.0347071	0.0046865	954	441	symptoms lastDiet pro (Control as reference)
123	All Samples	g__.Eubacterium.	age at visit (months)	age at visit (months)	age at visit (months)	3.02679e-12	7.12977e-11	0.0137074	0.00193774	954	502	symptoms lastDiet pro (Control as reference)
124	All Samples	f__Erysipelotrichaceae_unclsfd	age at visit (months)	age at visit (months)	age at visit (months)	2.31489e-11	5.16586e-10	0.0252896	0.00373291	954	685	symptoms lastDiet pro (Control as reference)
125	All Samples	g__Dorea	age at visit (months)	age at visit (months)	age at visit (months)	4.10997e-10	8.71314e-09	0.0162769	0.00257521	954	383	symptoms lastDiet pro (Control as reference)
126	All Samples	g__.Eubacterium.	diet	Formula	Exclusively BF	4.06341e-08	8.20423e-07	0.0291824	0.00517203	954	502	symptoms lastDiet pro (Control as reference)
127	All Samples	g__Megasphaera	age at visit (months)	age at visit (months)	age at visit (months)	7.39604e-08	1.42542e-06	0.00790881	0.00145757	954	219	symptoms lastDiet pro (Control as reference)
128	All Samples	g__SMB53	diet	Formula	Exclusively BF	1.33753e-07	2.46571e-06	0.0138079	0.00254894	954	135	symptoms lastDiet pro (Control as reference)
129	All Samples	f__Enterococcaceae_unknwn	age at visit (months)	age at visit (months)	age at visit (months)	1.92332e-07	3.39786e-06	-0.0154601	0.0029455	954	685	symptoms lastDiet pro (Control as reference)
130	All Samples	g__Blautia	diet	Formula	Exclusively BF	5.09797e-07	8.64616e-06	0.0568064	0.0110477	954	667	symptoms lastDiet pro (Control as reference)
131	All Samples	g__Bacteroides	delivery mode	Vaginal	C-section	6.00111e-07	9.78643e-06	0.228004	0.043724	954	946	symptoms lastDiet pro (Control as reference)
132	All Samples	f__Lachnospiraceae_unclsfd	age at visit (months)	age at visit (months)	age at visit (months)	7.62264e-07	1.19704e-05	0.0192381	0.00386189	954	580	symptoms lastDiet pro (Control as reference)
133	All Samples	f__Peptostreptococcaceae_unclsfd	diet	Formula	Exclusively BF	1.09906e-06	1.66429e-05	0.0191941	0.0038365	954	123	symptoms lastDiet pro (Control as reference)
134	All Samples	g__Corynebacterium	age at visit (months)	age at visit (months)	age at visit (months)	2.05902e-06	2.94799e-05	-0.00431609	0.000903314	954	339	symptoms lastDiet pro (Control as reference)
135	All Samples	g__Dorea	diet	Formula	Exclusively BF	2.08584e-06	2.94799e-05	0.034172	0.00705082	954	383	symptoms lastDiet pro (Control as reference)
136	All Samples	g__Ruminococcus	diet	Formula	Exclusively BF	3.419e-06	4.67631e-05	0.0172205	0.00363343	954	373	symptoms lastDiet pro (Control as reference)
137	All Samples	g__Akkermansia	age at visit (months)	age at visit (months)	age at visit (months)	6.13726e-06	8.13187e-05	0.0180025	0.00395767	954	371	symptoms lastDiet pro (Control as reference)
138	All Samples	g__Prevotella	age at visit (months)	age at visit (months)	age at visit (months)	1.46299e-05	0.000182444	0.00818143	0.0018774	954	346	symptoms lastDiet pro (Control as reference)
139	All Samples	g__Veillonella	delivery mode	Vaginal	C-section	1.44719e-05	0.000182444	-0.063794	0.0141836	954	913	symptoms lastDiet pro (Control as reference)
140	All Samples	g__Bacteroides	age at visit (months)	age at visit (months)	age at visit (months)	1.88372e-05	0.000228199	0.0451931	0.0105022	954	946	symptoms lastDiet pro (Control as reference)
141	All Samples	f__Lachnospiraceae_unclsfd	diet	Formula	Exclusively BF	2.10288e-05	0.000247673	0.0523291	0.0121441	954	580	symptoms lastDiet pro (Control as reference)
142	All Samples	o__Clostridiales_unknwn	diet	Partially BF	Exclusively BF	3.40721e-05	0.000390448	0.0479962	0.0114921	954	764	symptoms lastDiet pro (Control as reference)
143	All Samples	g__Veillonella	age at visit (months)	age at visit (months)	age at visit (months)	3.91797e-05	0.000437163	0.0244655	0.00591962	954	913	symptoms lastDiet pro (Control as reference)
144	All Samples	f__Ruminococcaceae_unclsfd	diet	Formula	Exclusively BF	5.21057e-05	0.000566483	0.0198556	0.00483301	954	292	symptoms lastDiet pro (Control as reference)
145	All Samples	g__Lactobacillus	probiotics first year	Pro +	Pro -	6.22475e-05	0.000659824	0.0468686	0.0113912	954	613	symptoms lastDiet pro (Control as reference)
146	All Samples	g__Akkermansia	diet	Formula	Exclusively BF	9.18978e-05	0.000950358	0.0423002	0.0106608	954	371	symptoms lastDiet pro (Control as reference)
147	All Samples	g__Streptococcus	age at visit (months)	age at visit (months)	age at visit (months)	0.000101385	0.0010235	-0.0214837	0.0055019	954	950	symptoms lastDiet pro (Control as reference)
148	All Samples	g__Bifidobacterium	age at visit (months)	age at visit (months)	age at visit (months)	0.000121587	0.00119891	0.0442684	0.0114667	954	947	symptoms lastDiet pro (Control as reference)
149	All Samples	o__Clostridiales_unknwn	symptoms	Symptomatic	Control	0.000133085	0.00125396	-0.0541463	0.0139305	954	764	symptoms lastDiet pro (Control as reference)
150	All Samples	g__.Ruminococcus.	diet	Formula	Exclusively BF	0.000131573	0.00125396	0.058757	0.0151934	954	771	symptoms lastDiet pro (Control as reference)
151	All Samples	g__Bifidobacterium	diet	Formula	Exclusively BF	0.000136762	0.00126059	-0.142913	0.0371186	954	947	symptoms lastDiet pro (Control as reference)
152	All Samples	g__Campylobacter	age at visit (months)	age at visit (months)	age at visit (months)	0.000213409	0.00192522	0.00289061	0.000777573	954	168	symptoms lastDiet pro (Control as reference)
153	All Samples	g__Coprococcus	diet	Formula	Exclusively BF	0.000228246	0.00201617	0.0209066	0.0055832	954	395	symptoms lastDiet pro (Control as reference)
154	All Samples	g__Rothia	age at visit (months)	age at visit (months)	age at visit (months)	0.0003265	0.00282522	-0.00243887	0.000676085	954	509	symptoms lastDiet pro (Control as reference)
155	All Samples	g__Anaerococcus	age at visit (months)	age at visit (months)	age at visit (months)	0.00042181	0.00357695	-0.00684131	0.001933	954	224	symptoms lastDiet pro (Control as reference)
156	All Samples	g__Coprobacillus	diet	Formula	Exclusively BF	0.000541096	0.00449853	0.0112958	0.00323052	954	134	symptoms lastDiet pro (Control as reference)
157	All Samples	g__Streptococcus	symptoms	Pre-symptomaic	Control	0.000725304	0.00591402	0.0729903	0.021419	954	950	symptoms lastDiet pro (Control as reference)
158	All Samples	f__Enterobacteriaceae_unknwn	delivery mode	Vaginal	C-section	0.000878119	0.00702495	-0.0893407	0.0263617	954	905	symptoms lastDiet pro (Control as reference)
159	All Samples	f__Enterococcaceae_unknwn	diet	Partially BF	Exclusively BF	0.000985242	0.00773597	-0.0263186	0.00795674	954	685	symptoms lastDiet pro (Control as reference)
160	All Samples	g__Fusobacterium	age at visit (months)	age at visit (months)	age at visit (months)	0.00108995	0.00840252	0.00227572	0.000694507	954	164	symptoms lastDiet pro (Control as reference)
161	All Samples	o__Clostridiales_unclsfd	diet	Formula	Exclusively BF	0.00112948	0.00855175	0.00829081	0.0025122	954	190	symptoms lastDiet pro (Control as reference)
162	All Samples	f__Rikenellaceae_unclsfd	age at visit (months)	age at visit (months)	age at visit (months)	0.0011645	0.00866222	0.00871159	0.00267393	954	272	symptoms lastDiet pro (Control as reference)
163	All Samples	g__Haemophilus	diet	Formula	Exclusively BF	0.00124987	0.00913698	-0.0522515	0.0160058	954	787	symptoms lastDiet pro (Control as reference)
164	All Samples	g__Collinsella	age at visit (months)	age at visit (months)	age at visit (months)	0.00158058	0.0113588	0.00461942	0.00145735	954	183	symptoms lastDiet pro (Control as reference)
165	All Samples	g__Anaerococcus	diet	Partially BF	Exclusively BF	0.00177978	0.0125771	0.0154555	0.00492388	954	224	symptoms lastDiet pro (Control as reference)
166	All Samples	g__Finegoldia	age at visit (months)	age at visit (months)	age at visit (months)	0.00186736	0.0129797	-0.0044834	0.00143712	954	248	symptoms lastDiet pro (Control as reference)
167	All Samples	f__Lachnospiraceae_unknwn	diet	Formula	Exclusively BF	0.00205101	0.0140262	0.0114788	0.00368226	954	178	symptoms lastDiet pro (Control as reference)
168	All Samples	g__Oscillospira	diet	Partially BF	Exclusively BF	0.00208837	0.0140551	0.0140875	0.0045602	954	441	symptoms lastDiet pro (Control as reference)
169	All Samples	g__Clostridium	age at visit (months)	age at visit (months)	age at visit (months)	0.00216758	0.0143602	-0.0242589	0.00788835	954	832	symptoms lastDiet pro (Control as reference)
170	All Samples	f__Clostridiaceae_unclsfd	delivery mode	Vaginal	C-section	0.00229297	0.0149572	-0.048068	0.0154567	954	727	symptoms lastDiet pro (Control as reference)
171	All Samples	g__Haemophilus	diet	Partially BF	Exclusively BF	0.00260473	0.0167334	-0.0465705	0.0154084	954	787	symptoms lastDiet pro (Control as reference)
172	All Samples	g__Clostridium	delivery mode	Vaginal	C-section	0.00302098	0.0191178	-0.0603051	0.0199773	954	832	symptoms lastDiet pro (Control as reference)
173	All Samples	g__Lactobacillus	symptoms	Pre-symptomaic	Control	0.00325736	0.0203106	-0.0470873	0.0159139	954	613	symptoms lastDiet pro (Control as reference)
174	All Samples	g__Staphylococcus	diet	Formula	Exclusively BF	0.003559	0.0218698	-0.0224998	0.00762627	954	623	symptoms lastDiet pro (Control as reference)
175	All Samples	g__Akkermansia	probiotics first year	Pro +	Pro -	0.0040232	0.0243691	0.0340084	0.0116508	954	371	symptoms lastDiet pro (Control as reference)
176	All Samples	g__Lactobacillus	symptoms	Symptomatic	Control	0.00433492	0.0258874	0.0377185	0.013099	954	613	symptoms lastDiet pro (Control as reference)
177	All Samples	g__Varibaculum	age at visit (months)	age at visit (months)	age at visit (months)	0.00455449	0.0262066	-0.0019542	0.000687147	954	121	symptoms lastDiet pro (Control as reference)
178	All Samples	g__Enterococcus	diet	Partially BF	Exclusively BF	0.0045994	0.0262066	0.0100824	0.00354625	954	119	symptoms lastDiet pro (Control as reference)
179	All Samples	g__Dorea	symptoms	Resolved	Control	0.00463561	0.0262066	0.0252161	0.00881794	954	383	symptoms lastDiet pro (Control as reference)
180	All Samples	g__Megasphaera	diet	Formula	Exclusively BF	0.00459809	0.0262066	-0.0103802	0.00362369	954	219	symptoms lastDiet pro (Control as reference)
181	All Samples	g__Peptoniphilus	age at visit (months)	age at visit (months)	age at visit (months)	0.00492569	0.0274801	-0.00371678	0.00131857	954	180	symptoms lastDiet pro (Control as reference)
182	All Samples	g__SMB53	age at visit (months)	age at visit (months)	age at visit (months)	0.00524823	0.0288994	0.0028833	0.00103044	954	135	symptoms lastDiet pro (Control as reference)
183	All Samples	g__Varibaculum	diet	Partially BF	Exclusively BF	0.00550048	0.0296259	0.00456867	0.00163681	954	121	symptoms lastDiet pro (Control as reference)
184	All Samples	g__Parabacteroides	delivery mode	Vaginal	C-section	0.00551992	0.0296259	0.0613732	0.0218091	954	676	symptoms lastDiet pro (Control as reference)
185	All Samples	g__Blautia	symptoms	Symptomatic	Control	0.00676669	0.0358634	-0.0374653	0.0136881	954	667	symptoms lastDiet pro (Control as reference)
186	All Samples	o__Clostridiales_unknwn	symptoms	Pre-symptomaic	Control	0.00812114	0.0425107	-0.0448805	0.016872	954	764	symptoms lastDiet pro (Control as reference)
187	All Samples	g__Lactobacillus	symptoms	Resolved	Control	0.00947394	0.0489872	0.0349192	0.0133571	954	613	symptoms lastDiet pro (Control as reference)
188	All Samples	g__Coprococcus	diet	Partially BF	Exclusively BF	0.00961429	0.0491139	0.0148968	0.00573337	954	395	symptoms lastDiet pro (Control as reference)
189	All Samples	g__Staphylococcus	diet	Partially BF	Exclusively BF	0.0104186	0.0525892	-0.0201445	0.00783528	954	623	symptoms lastDiet pro (Control as reference)
190	All Samples	g__Roseburia	diet	Formula	Exclusively BF	0.0113729	0.0561262	0.0180177	0.00706394	954	327	symptoms lastDiet pro (Control as reference)
191	All Samples	g__Bilophila	age at visit (months)	age at visit (months)	age at visit (months)	0.0113841	0.0561262	0.0013904	0.000548219	954	96	symptoms lastDiet pro (Control as reference)
192	All Samples	o__Clostridiales_unclsfd	symptoms	Pre-symptomaic	Control	0.0133524	0.0650737	0.00932628	0.00375319	954	190	symptoms lastDiet pro (Control as reference)
193	All Samples	g__Corynebacterium	diet	Formula	Exclusively BF	0.0135157	0.0651213	-0.00510327	0.00204041	954	339	symptoms lastDiet pro (Control as reference)
194	All Samples	g__Blautia	probiotics first year	Pro +	Pro -	0.0144701	0.0689362	0.0306452	0.012374	954	667	symptoms lastDiet pro (Control as reference)
195	All Samples	f__Lachnospiraceae_unknwn	probiotics first year	Pro +	Pro -	0.0158424	0.0746352	0.00958483	0.00392663	954	178	symptoms lastDiet pro (Control as reference)
196	All Samples	g__Staphylococcus	symptoms	Pre-symptomaic	Control	0.0161068	0.0750473	0.0276154	0.011426	954	623	symptoms lastDiet pro (Control as reference)
197	All Samples	g__Ruminococcus	probiotics first year	Pro +	Pro -	0.0178598	0.0823102	0.00932898	0.00390056	954	373	symptoms lastDiet pro (Control as reference)
198	All Samples	f__Enterococcaceae_unknwn	delivery mode	Vaginal	C-section	0.0207973	0.0928236	-0.0189051	0.00808697	954	685	symptoms lastDiet pro (Control as reference)
199	All Samples	g__Coprococcus	delivery mode	Vaginal	C-section	0.0205384	0.0928236	0.0114182	0.00488014	954	395	symptoms lastDiet pro (Control as reference)
200	All Samples	f__Enterobacteriaceae_unclsfd	symptoms	Pre-symptomaic	Control	0.0207977	0.0928236	0.108594	0.0467198	954	927	symptoms lastDiet pro (Control as reference)
201	All Samples	g__Bilophila	diet	Formula	Exclusively BF	0.0212471	0.0938412	0.00436897	0.00189064	954	96	symptoms lastDiet pro (Control as reference)
202	All Samples	g__Parabacteroides	probiotics first year	Pro +	Pro -	0.0216547	0.0946555	-0.0613951	0.0264658	954	676	symptoms lastDiet pro (Control as reference)
203	All Samples	f__Clostridiaceae_unclsfd	symptoms	Pre-symptomaic	Control	0.0244296	0.105695	-0.0537917	0.0237846	954	727	symptoms lastDiet pro (Control as reference)
204	All Samples	g__Bilophila	delivery mode	Vaginal	C-section	0.0250363	0.106154	0.00455261	0.00201266	954	96	symptoms lastDiet pro (Control as reference)
205	All Samples	f__Enterobacteriaceae_unclsfd	age at visit (months)	age at visit (months)	age at visit (months)	0.0248657	0.106154	-0.0224836	0.0100042	954	927	symptoms lastDiet pro (Control as reference)
206	All Samples	f__Enterobacteriaceae_unclsfd	symptoms	Symptomatic	Control	0.0269973	0.113335	0.0933284	0.0418848	954	927	symptoms lastDiet pro (Control as reference)
207	All Samples	g__Collinsella	diet	Formula	Exclusively BF	0.0279462	0.116168	0.0109323	0.00495811	954	183	symptoms lastDiet pro (Control as reference)
208	All Samples	g__.Eubacterium.	diet	Partially BF	Exclusively BF	0.0283447	0.116681	0.0110514	0.00502985	954	502	symptoms lastDiet pro (Control as reference)
209	All Samples	g__Actinomyces	age at visit (months)	age at visit (months)	age at visit (months)	0.0329214	0.134218	-0.00608194	0.00284677	954	550	symptoms lastDiet pro (Control as reference)
210	All Samples	g__Streptococcus	symptoms	Resolved	Control	0.0392518	0.158503	-0.038191	0.0184208	954	950	symptoms lastDiet pro (Control as reference)
211	All Samples	o__Clostridiales_unknwn	probiotics first year	Pro +	Pro -	0.0405846	0.162338	0.0250972	0.0121479	954	764	symptoms lastDiet pro (Control as reference)
212	All Samples	g__Lachnospira	probiotics first year	Pro +	Pro -	0.0427484	0.169395	0.0137875	0.0067543	954	277	symptoms lastDiet pro (Control as reference)
213	All Samples	g__Clostridium	diet	Partially BF	Exclusively BF	0.0484211	0.190098	0.0411377	0.0208062	954	832	symptoms lastDiet pro (Control as reference)
214	All Samples	g__Faecalibacterium	age at visit (months)	age at visit (months)	age at visit (months)	3.29528e-38	1.3972e-35	0.0467551	0.0034515	954	402	symptoms lastDiet pro (Symptomatic as reference)
215	All Samples	g__Coprococcus	age at visit (months)	age at visit (months)	age at visit (months)	7.28768e-32	1.54499e-29	0.02834	0.00232149	954	395	symptoms lastDiet pro (Symptomatic as reference)
216	All Samples	g__Lachnospira	age at visit (months)	age at visit (months)	age at visit (months)	1.60059e-28	2.26216e-26	0.0305159	0.00266217	954	277	symptoms lastDiet pro (Symptomatic as reference)
217	All Samples	g__Staphylococcus	age at visit (months)	age at visit (months)	age at visit (months)	8.25507e-25	8.75038e-23	-0.0336229	0.00317411	954	623	symptoms lastDiet pro (Symptomatic as reference)
218	All Samples	g__Sutterella	age at visit (months)	age at visit (months)	age at visit (months)	2.67588e-23	2.26914e-21	0.0144783	0.00141512	954	145	symptoms lastDiet pro (Symptomatic as reference)
219	All Samples	o__Clostridiales_unknwn	age at visit (months)	age at visit (months)	age at visit (months)	8.3953e-22	5.08515e-20	0.044945	0.0045648	954	764	symptoms lastDiet pro (Symptomatic as reference)
220	All Samples	g__Oscillospira	age at visit (months)	age at visit (months)	age at visit (months)	7.90445e-22	5.08515e-20	0.0173219	0.00175764	954	441	symptoms lastDiet pro (Symptomatic as reference)
221	All Samples	g__.Ruminococcus.	age at visit (months)	age at visit (months)	age at visit (months)	2.26283e-20	1.1993e-18	0.0470635	0.00496189	954	771	symptoms lastDiet pro (Symptomatic as reference)
222	All Samples	g__Blautia	age at visit (months)	age at visit (months)	age at visit (months)	5.55183e-20	2.50763e-18	0.0364424	0.00388613	954	667	symptoms lastDiet pro (Symptomatic as reference)
223	All Samples	g__Roseburia	age at visit (months)	age at visit (months)	age at visit (months)	5.91421e-20	2.50763e-18	0.0252168	0.00269243	954	327	symptoms lastDiet pro (Symptomatic as reference)
224	All Samples	g__Ruminococcus	age at visit (months)	age at visit (months)	age at visit (months)	1.06105e-17	4.08988e-16	0.0123627	0.00141357	954	373	symptoms lastDiet pro (Symptomatic as reference)
225	All Samples	o__Clostridiales_unknwn	diet	Formula	Exclusively BF	6.36765e-16	2.2499e-14	0.099203	0.0114186	954	764	symptoms lastDiet pro (Symptomatic as reference)
226	All Samples	f__Lachnospiraceae_unknwn	age at visit (months)	age at visit (months)	age at visit (months)	2.92615e-15	9.54376e-14	0.0117397	0.00146129	954	178	symptoms lastDiet pro (Symptomatic as reference)
227	All Samples	f__Enterobacteriaceae_unknwn	age at visit (months)	age at visit (months)	age at visit (months)	5.92421e-15	1.79419e-13	-0.0747596	0.00940972	954	905	symptoms lastDiet pro (Symptomatic as reference)
228	All Samples	o__Clostridiales_unclsfd	age at visit (months)	age at visit (months)	age at visit (months)	3.44104e-14	9.72668e-13	0.00799253	0.00103752	954	190	symptoms lastDiet pro (Symptomatic as reference)
229	All Samples	f__Ruminococcaceae_unclsfd	age at visit (months)	age at visit (months)	age at visit (months)	1.0497e-13	2.78171e-12	0.0135227	0.00179046	954	292	symptoms lastDiet pro (Symptomatic as reference)
230	All Samples	g__Oscillospira	diet	Formula	Exclusively BF	1.49095e-12	3.7186e-11	0.0347071	0.0046865	954	441	symptoms lastDiet pro (Symptomatic as reference)
231	All Samples	g__.Eubacterium.	age at visit (months)	age at visit (months)	age at visit (months)	3.02679e-12	7.12977e-11	0.0137074	0.00193774	954	502	symptoms lastDiet pro (Symptomatic as reference)
232	All Samples	f__Erysipelotrichaceae_unclsfd	age at visit (months)	age at visit (months)	age at visit (months)	2.31489e-11	5.16586e-10	0.0252896	0.00373291	954	685	symptoms lastDiet pro (Symptomatic as reference)
233	All Samples	g__Dorea	age at visit (months)	age at visit (months)	age at visit (months)	4.10997e-10	8.71314e-09	0.0162769	0.00257521	954	383	symptoms lastDiet pro (Symptomatic as reference)
234	All Samples	g__Lactobacillus	symptoms	Pre-symptomaic	Symptomatic	2.29184e-09	4.62734e-08	-0.0848058	0.0140496	954	613	symptoms lastDiet pro (Symptomatic as reference)
235	All Samples	g__.Eubacterium.	diet	Formula	Exclusively BF	4.06341e-08	7.83131e-07	0.0291824	0.00517203	954	502	symptoms lastDiet pro (Symptomatic as reference)
236	All Samples	g__Megasphaera	age at visit (months)	age at visit (months)	age at visit (months)	7.39604e-08	1.36344e-06	0.00790881	0.00145757	954	219	symptoms lastDiet pro (Symptomatic as reference)
237	All Samples	g__SMB53	diet	Formula	Exclusively BF	1.33753e-07	2.36297e-06	0.0138079	0.00254894	954	135	symptoms lastDiet pro (Symptomatic as reference)
238	All Samples	f__Enterococcaceae_unknwn	age at visit (months)	age at visit (months)	age at visit (months)	1.92332e-07	3.26194e-06	-0.0154601	0.0029455	954	685	symptoms lastDiet pro (Symptomatic as reference)
239	All Samples	g__Blautia	diet	Formula	Exclusively BF	5.09797e-07	8.31361e-06	0.0568064	0.0110477	954	667	symptoms lastDiet pro (Symptomatic as reference)
240	All Samples	g__Bacteroides	delivery mode	Vaginal	C-section	6.00111e-07	9.42397e-06	0.228004	0.043724	954	946	symptoms lastDiet pro (Symptomatic as reference)
241	All Samples	f__Lachnospiraceae_unclsfd	age at visit (months)	age at visit (months)	age at visit (months)	7.62264e-07	1.15429e-05	0.0192381	0.00386189	954	580	symptoms lastDiet pro (Symptomatic as reference)
242	All Samples	g__Streptococcus	symptoms	Pre-symptomaic	Symptomatic	8.22154e-07	1.20205e-05	0.0886041	0.0178456	954	950	symptoms lastDiet pro (Symptomatic as reference)
243	All Samples	f__Peptostreptococcaceae_unclsfd	diet	Formula	Exclusively BF	1.09906e-06	1.55334e-05	0.0191941	0.0038365	954	123	symptoms lastDiet pro (Symptomatic as reference)
244	All Samples	g__Corynebacterium	age at visit (months)	age at visit (months)	age at visit (months)	2.05902e-06	2.76374e-05	-0.00431609	0.000903314	954	339	symptoms lastDiet pro (Symptomatic as reference)
245	All Samples	g__Dorea	diet	Formula	Exclusively BF	2.08584e-06	2.76374e-05	0.034172	0.00705082	954	383	symptoms lastDiet pro (Symptomatic as reference)
246	All Samples	g__Ruminococcus	diet	Formula	Exclusively BF	3.419e-06	4.39289e-05	0.0172205	0.00363343	954	373	symptoms lastDiet pro (Symptomatic as reference)
247	All Samples	g__Akkermansia	age at visit (months)	age at visit (months)	age at visit (months)	6.13726e-06	7.65352e-05	0.0180025	0.00395767	954	371	symptoms lastDiet pro (Symptomatic as reference)
248	All Samples	g__Prevotella	age at visit (months)	age at visit (months)	age at visit (months)	1.46299e-05	0.000172308	0.00818143	0.0018774	954	346	symptoms lastDiet pro (Symptomatic as reference)
249	All Samples	g__Veillonella	delivery mode	Vaginal	C-section	1.44719e-05	0.000172308	-0.063794	0.0141836	954	913	symptoms lastDiet pro (Symptomatic as reference)
250	All Samples	g__Bacteroides	age at visit (months)	age at visit (months)	age at visit (months)	1.88372e-05	0.000215864	0.0451931	0.0105022	954	946	symptoms lastDiet pro (Symptomatic as reference)
251	All Samples	f__Lachnospiraceae_unclsfd	diet	Formula	Exclusively BF	2.10288e-05	0.000234637	0.0523291	0.0121441	954	580	symptoms lastDiet pro (Symptomatic as reference)
252	All Samples	o__Clostridiales_unknwn	diet	Partially BF	Exclusively BF	3.40721e-05	0.000370425	0.0479962	0.0114921	954	764	symptoms lastDiet pro (Symptomatic as reference)
253	All Samples	g__Veillonella	age at visit (months)	age at visit (months)	age at visit (months)	3.91797e-05	0.000415304	0.0244655	0.00591962	954	913	symptoms lastDiet pro (Symptomatic as reference)
254	All Samples	f__Ruminococcaceae_unclsfd	diet	Formula	Exclusively BF	5.21057e-05	0.00053885	0.0198556	0.00483301	954	292	symptoms lastDiet pro (Symptomatic as reference)
255	All Samples	g__Lactobacillus	probiotics first year	Pro +	Pro -	6.22475e-05	0.000628404	0.0468686	0.0113912	954	613	symptoms lastDiet pro (Symptomatic as reference)
256	All Samples	g__Akkermansia	diet	Formula	Exclusively BF	9.18978e-05	0.000906155	0.0423002	0.0106608	954	371	symptoms lastDiet pro (Symptomatic as reference)
257	All Samples	g__Staphylococcus	symptoms	Pre-symptomaic	Symptomatic	0.000102713	0.000967782	0.0401447	0.0102904	954	623	symptoms lastDiet pro (Symptomatic as reference)
258	All Samples	g__Streptococcus	age at visit (months)	age at visit (months)	age at visit (months)	0.000101385	0.000967782	-0.0214837	0.0055019	954	950	symptoms lastDiet pro (Symptomatic as reference)
259	All Samples	g__Bifidobacterium	age at visit (months)	age at visit (months)	age at visit (months)	0.000121587	0.00112072	0.0442684	0.0114667	954	947	symptoms lastDiet pro (Symptomatic as reference)
260	All Samples	o__Clostridiales_unknwn	symptoms	Control	Symptomatic	0.000133085	0.00115559	0.0541463	0.0139305	954	764	symptoms lastDiet pro (Symptomatic as reference)
261	All Samples	g__Dorea	symptoms	Resolved	Symptomatic	0.000133547	0.00115559	0.0278442	0.00725837	954	383	symptoms lastDiet pro (Symptomatic as reference)
262	All Samples	g__.Ruminococcus.	diet	Formula	Exclusively BF	0.000131573	0.00115559	0.058757	0.0151934	954	771	symptoms lastDiet pro (Symptomatic as reference)
263	All Samples	g__Bifidobacterium	diet	Formula	Exclusively BF	0.000136762	0.00115975	-0.142913	0.0371186	954	947	symptoms lastDiet pro (Symptomatic as reference)
264	All Samples	g__Bifidobacterium	symptoms	Pre-symptomaic	Symptomatic	0.000189365	0.00157433	-0.139296	0.0371532	954	947	symptoms lastDiet pro (Symptomatic as reference)
265	All Samples	g__Campylobacter	age at visit (months)	age at visit (months)	age at visit (months)	0.000213409	0.00174011	0.00289061	0.000777573	954	168	symptoms lastDiet pro (Symptomatic as reference)
266	All Samples	g__Coprococcus	diet	Formula	Exclusively BF	0.000228246	0.00182597	0.0209066	0.0055832	954	395	symptoms lastDiet pro (Symptomatic as reference)
267	All Samples	g__Rothia	age at visit (months)	age at visit (months)	age at visit (months)	0.0003265	0.00256363	-0.00243887	0.000676085	954	509	symptoms lastDiet pro (Symptomatic as reference)
268	All Samples	g__Anaerococcus	age at visit (months)	age at visit (months)	age at visit (months)	0.00042181	0.00325177	-0.00684131	0.001933	954	224	symptoms lastDiet pro (Symptomatic as reference)
269	All Samples	g__Coprobacillus	diet	Formula	Exclusively BF	0.000541096	0.00409687	0.0112958	0.00323052	954	134	symptoms lastDiet pro (Symptomatic as reference)
270	All Samples	f__Enterobacteriaceae_unknwn	delivery mode	Vaginal	C-section	0.000878119	0.00653197	-0.0893407	0.0263617	954	905	symptoms lastDiet pro (Symptomatic as reference)
271	All Samples	f__Enterococcaceae_unknwn	diet	Partially BF	Exclusively BF	0.000985242	0.00720246	-0.0263186	0.00795674	954	685	symptoms lastDiet pro (Symptomatic as reference)
272	All Samples	o__Clostridiales_unknwn	symptoms	Resolved	Symptomatic	0.00106403	0.00764661	0.0420236	0.0127988	954	764	symptoms lastDiet pro (Symptomatic as reference)
273	All Samples	g__Fusobacterium	age at visit (months)	age at visit (months)	age at visit (months)	0.00108995	0.00770231	0.00227572	0.000694507	954	164	symptoms lastDiet pro (Symptomatic as reference)
274	All Samples	o__Clostridiales_unclsfd	diet	Formula	Exclusively BF	0.00112948	0.00785079	0.00829081	0.0025122	954	190	symptoms lastDiet pro (Symptomatic as reference)
275	All Samples	f__Rikenellaceae_unclsfd	age at visit (months)	age at visit (months)	age at visit (months)	0.0011645	0.00796366	0.00871159	0.00267393	954	272	symptoms lastDiet pro (Symptomatic as reference)
276	All Samples	g__Haemophilus	diet	Formula	Exclusively BF	0.00124987	0.00841183	-0.0522515	0.0160058	954	787	symptoms lastDiet pro (Symptomatic as reference)
277	All Samples	g__Collinsella	age at visit (months)	age at visit (months)	age at visit (months)	0.00158058	0.0104714	0.00461942	0.00145735	954	183	symptoms lastDiet pro (Symptomatic as reference)
278	All Samples	g__Anaerococcus	diet	Partially BF	Exclusively BF	0.00177978	0.0116096	0.0154555	0.00492388	954	224	symptoms lastDiet pro (Symptomatic as reference)
279	All Samples	g__Finegoldia	age at visit (months)	age at visit (months)	age at visit (months)	0.00186736	0.0119964	-0.0044834	0.00143712	954	248	symptoms lastDiet pro (Symptomatic as reference)
280	All Samples	f__Lachnospiraceae_unknwn	diet	Formula	Exclusively BF	0.00205101	0.0129795	0.0114788	0.00368226	954	178	symptoms lastDiet pro (Symptomatic as reference)
281	All Samples	g__Oscillospira	diet	Partially BF	Exclusively BF	0.00208837	0.0130216	0.0140875	0.0045602	954	441	symptoms lastDiet pro (Symptomatic as reference)
282	All Samples	g__Clostridium	age at visit (months)	age at visit (months)	age at visit (months)	0.00216758	0.0133196	-0.0242589	0.00788835	954	832	symptoms lastDiet pro (Symptomatic as reference)
283	All Samples	f__Clostridiaceae_unclsfd	delivery mode	Vaginal	C-section	0.00229297	0.0138889	-0.048068	0.0154567	954	727	symptoms lastDiet pro (Symptomatic as reference)
284	All Samples	g__Haemophilus	diet	Partially BF	Exclusively BF	0.00260473	0.015555	-0.0465705	0.0154084	954	787	symptoms lastDiet pro (Symptomatic as reference)
285	All Samples	g__Clostridium	delivery mode	Vaginal	C-section	0.00302098	0.0177902	-0.0603051	0.0199773	954	832	symptoms lastDiet pro (Symptomatic as reference)
286	All Samples	g__Staphylococcus	diet	Formula	Exclusively BF	0.003559	0.0206714	-0.0224998	0.00762627	954	623	symptoms lastDiet pro (Symptomatic as reference)
287	All Samples	g__Oscillospira	symptoms	Resolved	Symptomatic	0.00366564	0.0210031	0.0144115	0.00494722	954	441	symptoms lastDiet pro (Symptomatic as reference)
288	All Samples	g__Akkermansia	probiotics first year	Pro +	Pro -	0.0040232	0.0227445	0.0340084	0.0116508	954	371	symptoms lastDiet pro (Symptomatic as reference)
289	All Samples	g__Lactobacillus	symptoms	Control	Symptomatic	0.00433492	0.0241843	-0.0377185	0.013099	954	613	symptoms lastDiet pro (Symptomatic as reference)
290	All Samples	g__Varibaculum	age at visit (months)	age at visit (months)	age at visit (months)	0.00455449	0.0246854	-0.0019542	0.000687147	954	121	symptoms lastDiet pro (Symptomatic as reference)
291	All Samples	g__Enterococcus	diet	Partially BF	Exclusively BF	0.0045994	0.0246854	0.0100824	0.00354625	954	119	symptoms lastDiet pro (Symptomatic as reference)
292	All Samples	g__Megasphaera	diet	Formula	Exclusively BF	0.00459809	0.0246854	-0.0103802	0.00362369	954	219	symptoms lastDiet pro (Symptomatic as reference)
293	All Samples	g__Roseburia	symptoms	Resolved	Symptomatic	0.00475383	0.0251953	-0.0214285	0.00757154	954	327	symptoms lastDiet pro (Symptomatic as reference)
294	All Samples	g__Peptoniphilus	age at visit (months)	age at visit (months)	age at visit (months)	0.00492569	0.0257838	-0.00371678	0.00131857	954	180	symptoms lastDiet pro (Symptomatic as reference)
295	All Samples	g__SMB53	age at visit (months)	age at visit (months)	age at visit (months)	0.00524823	0.0271372	0.0028833	0.00103044	954	135	symptoms lastDiet pro (Symptomatic as reference)
296	All Samples	g__Varibaculum	diet	Partially BF	Exclusively BF	0.00550048	0.0278625	0.00456867	0.00163681	954	121	symptoms lastDiet pro (Symptomatic as reference)
297	All Samples	g__Parabacteroides	delivery mode	Vaginal	C-section	0.00551992	0.0278625	0.0613732	0.0218091	954	676	symptoms lastDiet pro (Symptomatic as reference)
298	All Samples	g__Blautia	symptoms	Control	Symptomatic	0.00676669	0.0337538	0.0374653	0.0136881	954	667	symptoms lastDiet pro (Symptomatic as reference)
299	All Samples	g__Rothia	symptoms	Resolved	Symptomatic	0.00706478	0.034831	-0.00513872	0.00190334	954	509	symptoms lastDiet pro (Symptomatic as reference)
300	All Samples	g__Varibaculum	symptoms	Resolved	Symptomatic	0.00800802	0.0390276	0.0050742	0.00190929	954	121	symptoms lastDiet pro (Symptomatic as reference)
301	All Samples	f__Enterobacteriaceae_unclsfd	symptoms	Resolved	Symptomatic	0.00824653	0.0397333	-0.0751061	0.028365	954	927	symptoms lastDiet pro (Symptomatic as reference)
302	All Samples	g__Coprococcus	diet	Partially BF	Exclusively BF	0.00961429	0.0458029	0.0148968	0.00573337	954	395	symptoms lastDiet pro (Symptomatic as reference)
303	All Samples	g__Staphylococcus	diet	Partially BF	Exclusively BF	0.0104186	0.0490832	-0.0201445	0.00783528	954	623	symptoms lastDiet pro (Symptomatic as reference)
304	All Samples	g__Roseburia	diet	Formula	Exclusively BF	0.0113729	0.0524658	0.0180177	0.00706394	954	327	symptoms lastDiet pro (Symptomatic as reference)
305	All Samples	g__Bilophila	age at visit (months)	age at visit (months)	age at visit (months)	0.0113841	0.0524658	0.0013904	0.000548219	954	96	symptoms lastDiet pro (Symptomatic as reference)
306	All Samples	g__Corynebacterium	diet	Formula	Exclusively BF	0.0135157	0.0616202	-0.00510327	0.00204041	954	339	symptoms lastDiet pro (Symptomatic as reference)
307	All Samples	g__Blautia	probiotics first year	Pro +	Pro -	0.0144701	0.0652694	0.0306452	0.012374	954	667	symptoms lastDiet pro (Symptomatic as reference)
308	All Samples	f__Lachnospiraceae_unknwn	probiotics first year	Pro +	Pro -	0.0158424	0.0707071	0.00958483	0.00392663	954	178	symptoms lastDiet pro (Symptomatic as reference)
309	All Samples	g__Ruminococcus	probiotics first year	Pro +	Pro -	0.0178598	0.0788806	0.00932898	0.00390056	954	373	symptoms lastDiet pro (Symptomatic as reference)
310	All Samples	f__Enterococcaceae_unknwn	delivery mode	Vaginal	C-section	0.0207973	0.0894385	-0.0189051	0.00808697	954	685	symptoms lastDiet pro (Symptomatic as reference)
311	All Samples	o__Clostridiales_unclsfd	symptoms	Pre-symptomaic	Symptomatic	0.0208831	0.0894385	0.00778422	0.00336384	954	190	symptoms lastDiet pro (Symptomatic as reference)
312	All Samples	g__Coprococcus	delivery mode	Vaginal	C-section	0.0205384	0.0894385	0.0114182	0.00488014	954	395	symptoms lastDiet pro (Symptomatic as reference)
313	All Samples	g__Bilophila	diet	Formula	Exclusively BF	0.0212471	0.0900876	0.00436897	0.00189064	954	96	symptoms lastDiet pro (Symptomatic as reference)
314	All Samples	g__Parabacteroides	probiotics first year	Pro +	Pro -	0.0216547	0.0909068	-0.0613951	0.0264658	954	676	symptoms lastDiet pro (Symptomatic as reference)
315	All Samples	g__Bilophila	delivery mode	Vaginal	C-section	0.0250363	0.103062	0.00455261	0.00201266	954	96	symptoms lastDiet pro (Symptomatic as reference)
316	All Samples	f__Enterobacteriaceae_unclsfd	age at visit (months)	age at visit (months)	age at visit (months)	0.0248657	0.103062	-0.0224836	0.0100042	954	927	symptoms lastDiet pro (Symptomatic as reference)
317	All Samples	f__Enterobacteriaceae_unclsfd	symptoms	Control	Symptomatic	0.0269973	0.110066	-0.0933284	0.0418848	954	927	symptoms lastDiet pro (Symptomatic as reference)
318	All Samples	g__Collinsella	diet	Formula	Exclusively BF	0.0279462	0.112849	0.0109323	0.00495811	954	183	symptoms lastDiet pro (Symptomatic as reference)
319	All Samples	g__.Eubacterium.	diet	Partially BF	Exclusively BF	0.0283447	0.113379	0.0110514	0.00502985	954	502	symptoms lastDiet pro (Symptomatic as reference)
320	All Samples	g__Collinsella	symptoms	Pre-symptomaic	Symptomatic	0.029354	0.116319	-0.0102989	0.00471896	954	183	symptoms lastDiet pro (Symptomatic as reference)
321	All Samples	g__.Ruminococcus.	symptoms	Resolved	Symptomatic	0.0318478	0.125032	0.0302001	0.0140484	954	771	symptoms lastDiet pro (Symptomatic as reference)
322	All Samples	g__Actinomyces	age at visit (months)	age at visit (months)	age at visit (months)	0.0329214	0.128061	-0.00608194	0.00284677	954	550	symptoms lastDiet pro (Symptomatic as reference)
323	All Samples	g__Parabacteroides	symptoms	Pre-symptomaic	Symptomatic	0.0346581	0.133591	0.0280799	0.0132708	954	676	symptoms lastDiet pro (Symptomatic as reference)
324	All Samples	f__Peptostreptococcaceae_unclsfd	symptoms	Resolved	Symptomatic	0.0389779	0.148889	0.00833182	0.00403013	954	123	symptoms lastDiet pro (Symptomatic as reference)
325	All Samples	o__Clostridiales_unknwn	probiotics first year	Pro +	Pro -	0.0405846	0.153642	0.0250972	0.0121479	954	764	symptoms lastDiet pro (Symptomatic as reference)
326	All Samples	f__Ruminococcaceae_unclsfd	symptoms	Resolved	Symptomatic	0.0412487	0.154774	0.0103071	0.00504288	954	292	symptoms lastDiet pro (Symptomatic as reference)
327	All Samples	g__Lachnospira	probiotics first year	Pro +	Pro -	0.0427484	0.158994	0.0137875	0.0067543	954	277	symptoms lastDiet pro (Symptomatic as reference)
328	All Samples	g__Clostridium	diet	Partially BF	Exclusively BF	0.0484211	0.178526	0.0411377	0.0208062	954	832	symptoms lastDiet pro (Symptomatic as reference)
329	All Samples	g__SMB53	delivery mode	Vaginal	C-section	0.0532024	0.191168	-0.00436798	0.00224462	954	135	symptoms lastDiet pro (Symptomatic as reference)
330	All Samples	g__Sutterella	diet	Formula	Exclusively BF	0.0531958	0.191168	-0.00777021	0.00400323	954	145	symptoms lastDiet pro (Symptomatic as reference)
331	All Samples	f__Enterobacteriaceae_unclsfd	probiotics first year	Pro +	Pro -	0.0526393	0.191168	-0.076248	0.0390413	954	927	symptoms lastDiet pro (Symptomatic as reference)
332	first Resolved	o__Clostridiales_unknwn	diet	Formula	Exclusively BF	3.64273e-08	5.79194e-06	0.144374	0.0247392	148	128	case lastDiet pro
333	first Resolved	g__Faecalibacterium	age at visit (months)	age at visit (months)	age at visit (months)	3.13802e-08	5.79194e-06	0.0385939	0.00657834	148	68	case lastDiet pro
334	first Resolved	g__Oscillospira	diet	Formula	Exclusively BF	1.73899e-07	1.84333e-05	0.0566576	0.0102911	148	77	case lastDiet pro
335	first Resolved	g__Coprococcus	age at visit (months)	age at visit (months)	age at visit (months)	6.30055e-07	5.00894e-05	0.0304796	0.00583391	148	68	case lastDiet pro
336	first Resolved	g__Bifidobacterium	diet	Formula	Exclusively BF	2.01506e-05	0.00127195	-0.297905	0.067461	148	146	case lastDiet pro
337	first Resolved	g__Staphylococcus	age at visit (months)	age at visit (months)	age at visit (months)	2.79989e-05	0.00127195	-0.0133812	0.00308735	148	71	case lastDiet pro
338	first Resolved	f__Enterobacteriaceae_unknwn	age at visit (months)	age at visit (months)	age at visit (months)	2.48003e-05	0.00127195	-0.0767237	0.0175791	148	142	case lastDiet pro
339	first Resolved	g__Dorea	diet	Formula	Exclusively BF	3.29677e-05	0.00131047	0.0652839	0.0152063	148	61	case lastDiet pro
340	first Resolved	g__.Ruminococcus.	diet	Formula	Exclusively BF	5.50964e-05	0.00194674	0.130802	0.0314234	148	118	case lastDiet pro
341	first Resolved	g__Bacteroides	delivery mode	Vaginal	C-section	9.09391e-05	0.00289186	0.222114	0.0550828	148	148	case lastDiet pro
342	first Resolved	o__Clostridiales_unknwn	age at visit (months)	age at visit (months)	age at visit (months)	0.000127708	0.00369192	0.0388853	0.00986327	148	128	case lastDiet pro
343	first Resolved	f__Lachnospiraceae_unknwn	age at visit (months)	age at visit (months)	age at visit (months)	0.000693679	0.0183825	0.00940659	0.00271043	148	35	case lastDiet pro
344	first Resolved	g__Corynebacterium	age at visit (months)	age at visit (months)	age at visit (months)	0.000761743	0.0186334	-0.00396298	0.001151	148	42	case lastDiet pro
345	first Resolved	g__Lachnospira	age at visit (months)	age at visit (months)	age at visit (months)	0.00101832	0.0202391	0.0212781	0.00633845	148	46	case lastDiet pro
346	first Resolved	g__.Ruminococcus.	diet	Partially BF	Exclusively BF	0.00099956	0.0202391	0.107997	0.0321175	148	118	case lastDiet pro
347	first Resolved	g__.Eubacterium.	diet	Formula	Exclusively BF	0.000966904	0.0202391	0.0391507	0.0116089	148	82	case lastDiet pro
348	first Resolved	g__Coprococcus	diet	Partially BF	Exclusively BF	0.00138009	0.0243817	0.0488325	0.0149559	148	68	case lastDiet pro
349	first Resolved	f__Enterobacteriaceae_unknwn	delivery mode	Vaginal	C-section	0.00132144	0.0243817	-0.119746	0.0365263	148	142	case lastDiet pro
350	first Resolved	g__.Ruminococcus.	age at visit (months)	age at visit (months)	age at visit (months)	0.00177523	0.0297118	0.0399342	0.0125282	148	118	case lastDiet pro
351	first Resolved	g__SMB53	diet	Formula	Exclusively BF	0.00272385	0.0433093	0.021403	0.00701183	148	25	case lastDiet pro
352	first Resolved	f__Lachnospiraceae_unclsfd	diet	Formula	Exclusively BF	0.00339344	0.0500627	0.0824151	0.0276437	148	94	case lastDiet pro
353	first Resolved	g__Oscillospira	age at visit (months)	age at visit (months)	age at visit (months)	0.0035037	0.0500627	0.0121894	0.00410296	148	77	case lastDiet pro
354	first Resolved	g__Veillonella	delivery mode	Vaginal	C-section	0.00362089	0.0500627	-0.0711445	0.0240344	148	144	case lastDiet pro
355	first Resolved	g__Rothia	diet	Formula	Exclusively BF	0.0049319	0.0653477	-0.00818551	0.00286458	148	75	case lastDiet pro
356	first Resolved	g__Blautia	diet	Formula	Exclusively BF	0.00534763	0.0680218	0.0631471	0.0223122	148	108	case lastDiet pro
357	first Resolved	g__Lactobacillus	case_id	AP Case	No AP	0.00586359	0.0717162	0.0699438	0.0249904	148	110	case lastDiet pro
358	first Resolved	g__Aggregatibacter	age at visit (months)	age at visit (months)	age at visit (months)	0.00613608	0.0722693	0.00197603	0.000709966	148	15	case lastDiet pro
359	first Resolved	f__Ruminococcaceae_unclsfd	diet	Formula	Exclusively BF	0.0064783	0.073575	0.0183983	0.00665492	148	47	case lastDiet pro
360	first Resolved	g__Ruminococcus	diet	Partially BF	Exclusively BF	0.00746812	0.0818918	0.0170789	0.00628989	148	69	case lastDiet pro
361	first Resolved	g__Lactobacillus	delivery mode	Vaginal	C-section	0.00809159	0.083109	-0.0531607	0.019783	148	110	case lastDiet pro
362	first Resolved	o__Clostridiales_unclsfd	diet	Formula	Exclusively BF	0.00810183	0.083109	0.00720782	0.00268273	148	23	case lastDiet pro
363	first Resolved	g__Campylobacter	age at visit (months)	age at visit (months)	age at visit (months)	0.00854511	0.0849171	0.00207908	0.000779279	148	43	case lastDiet pro
364	first Resolved	g__Enterococcus	diet	Partially BF	Exclusively BF	0.00936558	0.0902502	0.0229267	0.00869956	148	25	case lastDiet pro
365	first Resolved	g__Actinomyces	age at visit (months)	age at visit (months)	age at visit (months)	0.0111574	0.101373	-0.0115857	0.0045039	148	116	case lastDiet pro
366	first Resolved	g__Faecalibacterium	delivery mode	Vaginal	C-section	0.0111545	0.101373	0.0351621	0.0136686	148	68	case lastDiet pro
367	first Resolved	g__Blautia	case_id	AP Case	No AP	0.0122293	0.105106	-0.0592808	0.023349	148	108	case lastDiet pro
368	first Resolved	g__Ruminococcus	diet	Formula	Exclusively BF	0.0119155	0.105106	0.0156828	0.00615395	148	69	case lastDiet pro
369	first Resolved	g__Bacteroides	diet	Formula	Exclusively BF	0.013345	0.108813	0.16668	0.0664924	148	148	case lastDiet pro
370	first Resolved	f__Clostridiaceae_unclsfd	diet	Formula	Exclusively BF	0.0131038	0.108813	0.0638345	0.0253967	148	119	case lastDiet pro
371	first Resolved	g__Rothia	diet	Partially BF	Exclusively BF	0.0177211	0.136053	-0.00702739	0.00292786	148	75	case lastDiet pro
372	first Resolved	f__Bifidobacteriaceae_unknwn	diet	Formula	Exclusively BF	0.0183971	0.136053	-0.0470014	0.0197	148	24	case lastDiet pro
373	first Resolved	g__Coprococcus	delivery mode	Vaginal	C-section	0.0180897	0.136053	0.0289991	0.0121218	148	68	case lastDiet pro
374	first Resolved	g__Roseburia	age at visit (months)	age at visit (months)	age at visit (months)	0.0183695	0.136053	0.0146488	0.00613837	148	52	case lastDiet pro
375	first Resolved	g__Blautia	age at visit (months)	age at visit (months)	age at visit (months)	0.0207456	0.149934	0.0208111	0.00889566	148	108	case lastDiet pro
376	first Resolved	g__Phascolarctobacterium	diet	Partially BF	Exclusively BF	0.0220669	0.15594	0.00936517	0.00404477	148	15	case lastDiet pro
377	first Resolved	g__Parabacteroides	delivery mode	Vaginal	C-section	0.0248349	0.168414	0.0655817	0.0289064	148	100	case lastDiet pro
378	first Resolved	g__Sutterella	age at visit (months)	age at visit (months)	age at visit (months)	0.0248914	0.168414	0.00581354	0.00256346	148	19	case lastDiet pro
379	first Resolved	g__Coprobacillus	diet	Formula	Exclusively BF	0.0256195	0.169729	0.00711376	0.00315274	148	20	case lastDiet pro
380	first Resolved	g__Lactobacillus	diet	Formula	Exclusively BF	0.0269096	0.171046	-0.0534143	0.0238807	148	110	case lastDiet pro
381	first Resolved	g__Blautia	probiotics first year	Pro +	Pro -	0.0274318	0.171046	0.0516516	0.0231727	148	108	case lastDiet pro
382	first Resolved	g__Haemophilus	diet	Partially BF	Exclusively BF	0.0267238	0.171046	-0.0517002	0.0230857	148	126	case lastDiet pro
383	first Resolved	g__Lachnospira	delivery mode	Vaginal	C-section	0.0315569	0.191641	0.0286068	0.0131702	148	46	case lastDiet pro
384	first Resolved	g__Megasphaera	diet	Formula	Exclusively BF	0.0325428	0.191641	-0.0214367	0.00992689	148	45	case lastDiet pro
385	first Resolved	g__Anaerococcus	age at visit (months)	age at visit (months)	age at visit (months)	0.0323824	0.191641	-0.00882022	0.00408061	148	37	case lastDiet pro
386	first Resolved	g__Lactobacillus	probiotics first year	Pro +	Pro -	0.0338535	0.192239	0.0531544	0.0248018	148	110	case lastDiet pro
387	first Resolved	f__Ruminococcaceae_unclsfd	age at visit (months)	age at visit (months)	age at visit (months)	0.0336343	0.192239	0.00569349	0.00265325	148	47	case lastDiet pro
388	first Resolved	g__Phascolarctobacterium	age at visit (months)	age at visit (months)	age at visit (months)	0.0350891	0.19576	0.00335794	0.00157776	148	15	case lastDiet pro
389	first Resolved	o__Clostridiales_unknwn	diet	Formula	Exclusively BF	3.64273e-08	5.79194e-06	0.144374	0.0247392	148	128	symptoms lastDiet pro (Control as reference)
390	first Resolved	g__Faecalibacterium	age at visit (months)	age at visit (months)	age at visit (months)	3.13802e-08	5.79194e-06	0.0385939	0.00657834	148	68	symptoms lastDiet pro (Control as reference)
391	first Resolved	g__Oscillospira	diet	Formula	Exclusively BF	1.73899e-07	1.84333e-05	0.0566576	0.0102911	148	77	symptoms lastDiet pro (Control as reference)
392	first Resolved	g__Coprococcus	age at visit (months)	age at visit (months)	age at visit (months)	6.30055e-07	5.00894e-05	0.0304796	0.00583391	148	68	symptoms lastDiet pro (Control as reference)
393	first Resolved	g__Bifidobacterium	diet	Formula	Exclusively BF	2.01506e-05	0.00127195	-0.297905	0.067461	148	146	symptoms lastDiet pro (Control as reference)
394	first Resolved	g__Staphylococcus	age at visit (months)	age at visit (months)	age at visit (months)	2.79989e-05	0.00127195	-0.0133812	0.00308735	148	71	symptoms lastDiet pro (Control as reference)
395	first Resolved	f__Enterobacteriaceae_unknwn	age at visit (months)	age at visit (months)	age at visit (months)	2.48003e-05	0.00127195	-0.0767237	0.0175791	148	142	symptoms lastDiet pro (Control as reference)
396	first Resolved	g__Dorea	diet	Formula	Exclusively BF	3.29677e-05	0.00131047	0.0652839	0.0152063	148	61	symptoms lastDiet pro (Control as reference)
397	first Resolved	g__.Ruminococcus.	diet	Formula	Exclusively BF	5.50964e-05	0.00194674	0.130802	0.0314234	148	118	symptoms lastDiet pro (Control as reference)
398	first Resolved	g__Bacteroides	delivery mode	Vaginal	C-section	9.09391e-05	0.00289186	0.222114	0.0550828	148	148	symptoms lastDiet pro (Control as reference)
399	first Resolved	o__Clostridiales_unknwn	age at visit (months)	age at visit (months)	age at visit (months)	0.000127708	0.00369192	0.0388853	0.00986327	148	128	symptoms lastDiet pro (Control as reference)
400	first Resolved	f__Lachnospiraceae_unknwn	age at visit (months)	age at visit (months)	age at visit (months)	0.000693679	0.0183825	0.00940659	0.00271043	148	35	symptoms lastDiet pro (Control as reference)
401	first Resolved	g__Corynebacterium	age at visit (months)	age at visit (months)	age at visit (months)	0.000761743	0.0186334	-0.00396298	0.001151	148	42	symptoms lastDiet pro (Control as reference)
402	first Resolved	g__Lachnospira	age at visit (months)	age at visit (months)	age at visit (months)	0.00101832	0.0202391	0.0212781	0.00633845	148	46	symptoms lastDiet pro (Control as reference)
403	first Resolved	g__.Ruminococcus.	diet	Partially BF	Exclusively BF	0.00099956	0.0202391	0.107997	0.0321175	148	118	symptoms lastDiet pro (Control as reference)
404	first Resolved	g__.Eubacterium.	diet	Formula	Exclusively BF	0.000966904	0.0202391	0.0391507	0.0116089	148	82	symptoms lastDiet pro (Control as reference)
405	first Resolved	g__Coprococcus	diet	Partially BF	Exclusively BF	0.00138009	0.0243817	0.0488325	0.0149559	148	68	symptoms lastDiet pro (Control as reference)
406	first Resolved	f__Enterobacteriaceae_unknwn	delivery mode	Vaginal	C-section	0.00132144	0.0243817	-0.119746	0.0365263	148	142	symptoms lastDiet pro (Control as reference)
407	first Resolved	g__.Ruminococcus.	age at visit (months)	age at visit (months)	age at visit (months)	0.00177523	0.0297118	0.0399342	0.0125282	148	118	symptoms lastDiet pro (Control as reference)
408	first Resolved	g__SMB53	diet	Formula	Exclusively BF	0.00272385	0.0433093	0.021403	0.00701183	148	25	symptoms lastDiet pro (Control as reference)
409	first Resolved	f__Lachnospiraceae_unclsfd	diet	Formula	Exclusively BF	0.00339344	0.0500627	0.0824151	0.0276437	148	94	symptoms lastDiet pro (Control as reference)
410	first Resolved	g__Oscillospira	age at visit (months)	age at visit (months)	age at visit (months)	0.0035037	0.0500627	0.0121894	0.00410296	148	77	symptoms lastDiet pro (Control as reference)
411	first Resolved	g__Veillonella	delivery mode	Vaginal	C-section	0.00362089	0.0500627	-0.0711445	0.0240344	148	144	symptoms lastDiet pro (Control as reference)
412	first Resolved	g__Rothia	diet	Formula	Exclusively BF	0.0049319	0.0653477	-0.00818551	0.00286458	148	75	symptoms lastDiet pro (Control as reference)
413	first Resolved	g__Blautia	diet	Formula	Exclusively BF	0.00534763	0.0680218	0.0631471	0.0223122	148	108	symptoms lastDiet pro (Control as reference)
414	first Resolved	g__Lactobacillus	symptoms	Resolved	Control	0.00586359	0.0717162	0.0699438	0.0249904	148	110	symptoms lastDiet pro (Control as reference)
415	first Resolved	g__Aggregatibacter	age at visit (months)	age at visit (months)	age at visit (months)	0.00613608	0.0722693	0.00197603	0.000709966	148	15	symptoms lastDiet pro (Control as reference)
416	first Resolved	f__Ruminococcaceae_unclsfd	diet	Formula	Exclusively BF	0.0064783	0.073575	0.0183983	0.00665492	148	47	symptoms lastDiet pro (Control as reference)
417	first Resolved	g__Ruminococcus	diet	Partially BF	Exclusively BF	0.00746812	0.0818918	0.0170789	0.00628989	148	69	symptoms lastDiet pro (Control as reference)
418	first Resolved	g__Lactobacillus	delivery mode	Vaginal	C-section	0.00809159	0.083109	-0.0531607	0.019783	148	110	symptoms lastDiet pro (Control as reference)
419	first Resolved	o__Clostridiales_unclsfd	diet	Formula	Exclusively BF	0.00810183	0.083109	0.00720782	0.00268273	148	23	symptoms lastDiet pro (Control as reference)
420	first Resolved	g__Campylobacter	age at visit (months)	age at visit (months)	age at visit (months)	0.00854511	0.0849171	0.00207908	0.000779279	148	43	symptoms lastDiet pro (Control as reference)
421	first Resolved	g__Enterococcus	diet	Partially BF	Exclusively BF	0.00936558	0.0902502	0.0229267	0.00869956	148	25	symptoms lastDiet pro (Control as reference)
422	first Resolved	g__Actinomyces	age at visit (months)	age at visit (months)	age at visit (months)	0.0111574	0.101373	-0.0115857	0.0045039	148	116	symptoms lastDiet pro (Control as reference)
423	first Resolved	g__Faecalibacterium	delivery mode	Vaginal	C-section	0.0111545	0.101373	0.0351621	0.0136686	148	68	symptoms lastDiet pro (Control as reference)
424	first Resolved	g__Blautia	symptoms	Resolved	Control	0.0122293	0.105106	-0.0592808	0.023349	148	108	symptoms lastDiet pro (Control as reference)
425	first Resolved	g__Ruminococcus	diet	Formula	Exclusively BF	0.0119155	0.105106	0.0156828	0.00615395	148	69	symptoms lastDiet pro (Control as reference)
426	first Resolved	g__Bacteroides	diet	Formula	Exclusively BF	0.013345	0.108813	0.16668	0.0664924	148	148	symptoms lastDiet pro (Control as reference)
427	first Resolved	f__Clostridiaceae_unclsfd	diet	Formula	Exclusively BF	0.0131038	0.108813	0.0638345	0.0253967	148	119	symptoms lastDiet pro (Control as reference)
428	first Resolved	g__Rothia	diet	Partially BF	Exclusively BF	0.0177211	0.136053	-0.00702739	0.00292786	148	75	symptoms lastDiet pro (Control as reference)
429	first Resolved	f__Bifidobacteriaceae_unknwn	diet	Formula	Exclusively BF	0.0183971	0.136053	-0.0470014	0.0197	148	24	symptoms lastDiet pro (Control as reference)
430	first Resolved	g__Coprococcus	delivery mode	Vaginal	C-section	0.0180897	0.136053	0.0289991	0.0121218	148	68	symptoms lastDiet pro (Control as reference)
431	first Resolved	g__Roseburia	age at visit (months)	age at visit (months)	age at visit (months)	0.0183695	0.136053	0.0146488	0.00613837	148	52	symptoms lastDiet pro (Control as reference)
432	first Resolved	g__Blautia	age at visit (months)	age at visit (months)	age at visit (months)	0.0207456	0.149934	0.0208111	0.00889566	148	108	symptoms lastDiet pro (Control as reference)
433	first Resolved	g__Phascolarctobacterium	diet	Partially BF	Exclusively BF	0.0220669	0.15594	0.00936517	0.00404477	148	15	symptoms lastDiet pro (Control as reference)
434	first Resolved	g__Parabacteroides	delivery mode	Vaginal	C-section	0.0248349	0.168414	0.0655817	0.0289064	148	100	symptoms lastDiet pro (Control as reference)
435	first Resolved	g__Sutterella	age at visit (months)	age at visit (months)	age at visit (months)	0.0248914	0.168414	0.00581354	0.00256346	148	19	symptoms lastDiet pro (Control as reference)
436	first Resolved	g__Coprobacillus	diet	Formula	Exclusively BF	0.0256195	0.169729	0.00711376	0.00315274	148	20	symptoms lastDiet pro (Control as reference)
437	first Resolved	g__Lactobacillus	diet	Formula	Exclusively BF	0.0269096	0.171046	-0.0534143	0.0238807	148	110	symptoms lastDiet pro (Control as reference)
438	first Resolved	g__Blautia	probiotics first year	Pro +	Pro -	0.0274318	0.171046	0.0516516	0.0231727	148	108	symptoms lastDiet pro (Control as reference)
439	first Resolved	g__Haemophilus	diet	Partially BF	Exclusively BF	0.0267238	0.171046	-0.0517002	0.0230857	148	126	symptoms lastDiet pro (Control as reference)
440	first Resolved	g__Lachnospira	delivery mode	Vaginal	C-section	0.0315569	0.191641	0.0286068	0.0131702	148	46	symptoms lastDiet pro (Control as reference)
441	first Resolved	g__Megasphaera	diet	Formula	Exclusively BF	0.0325428	0.191641	-0.0214367	0.00992689	148	45	symptoms lastDiet pro (Control as reference)
442	first Resolved	g__Anaerococcus	age at visit (months)	age at visit (months)	age at visit (months)	0.0323824	0.191641	-0.00882022	0.00408061	148	37	symptoms lastDiet pro (Control as reference)
443	first Resolved	g__Lactobacillus	probiotics first year	Pro +	Pro -	0.0338535	0.192239	0.0531544	0.0248018	148	110	symptoms lastDiet pro (Control as reference)
444	first Resolved	f__Ruminococcaceae_unclsfd	age at visit (months)	age at visit (months)	age at visit (months)	0.0336343	0.192239	0.00569349	0.00265325	148	47	symptoms lastDiet pro (Control as reference)
445	first Resolved	g__Phascolarctobacterium	age at visit (months)	age at visit (months)	age at visit (months)	0.0350891	0.19576	0.00335794	0.00157776	148	15	symptoms lastDiet pro (Control as reference)
446	first Resolved	o__Clostridiales_unknwn	diet	Formula	Exclusively BF	3.64273e-08	5.79194e-06	0.144374	0.0247392	148	128	symptoms lastDiet pro (Symptomatic as reference)
447	first Resolved	g__Faecalibacterium	age at visit (months)	age at visit (months)	age at visit (months)	3.13802e-08	5.79194e-06	0.0385939	0.00657834	148	68	symptoms lastDiet pro (Symptomatic as reference)
448	first Resolved	g__Oscillospira	diet	Formula	Exclusively BF	1.73899e-07	1.84333e-05	0.0566576	0.0102911	148	77	symptoms lastDiet pro (Symptomatic as reference)
449	first Resolved	g__Coprococcus	age at visit (months)	age at visit (months)	age at visit (months)	6.30055e-07	5.00894e-05	0.0304796	0.00583391	148	68	symptoms lastDiet pro (Symptomatic as reference)
450	first Resolved	g__Bifidobacterium	diet	Formula	Exclusively BF	2.01506e-05	0.00127195	-0.297905	0.067461	148	146	symptoms lastDiet pro (Symptomatic as reference)
451	first Resolved	g__Staphylococcus	age at visit (months)	age at visit (months)	age at visit (months)	2.79989e-05	0.00127195	-0.0133812	0.00308735	148	71	symptoms lastDiet pro (Symptomatic as reference)
452	first Resolved	f__Enterobacteriaceae_unknwn	age at visit (months)	age at visit (months)	age at visit (months)	2.48003e-05	0.00127195	-0.0767237	0.0175791	148	142	symptoms lastDiet pro (Symptomatic as reference)
453	first Resolved	g__Dorea	diet	Formula	Exclusively BF	3.29677e-05	0.00131047	0.0652839	0.0152063	148	61	symptoms lastDiet pro (Symptomatic as reference)
454	first Resolved	g__.Ruminococcus.	diet	Formula	Exclusively BF	5.50964e-05	0.00194674	0.130802	0.0314234	148	118	symptoms lastDiet pro (Symptomatic as reference)
455	first Resolved	g__Bacteroides	delivery mode	Vaginal	C-section	9.09391e-05	0.00289186	0.222114	0.0550828	148	148	symptoms lastDiet pro (Symptomatic as reference)
456	first Resolved	o__Clostridiales_unknwn	age at visit (months)	age at visit (months)	age at visit (months)	0.000127708	0.00369192	0.0388853	0.00986327	148	128	symptoms lastDiet pro (Symptomatic as reference)
457	first Resolved	f__Lachnospiraceae_unknwn	age at visit (months)	age at visit (months)	age at visit (months)	0.000693679	0.0183825	0.00940659	0.00271043	148	35	symptoms lastDiet pro (Symptomatic as reference)
458	first Resolved	g__Corynebacterium	age at visit (months)	age at visit (months)	age at visit (months)	0.000761743	0.0186334	-0.00396298	0.001151	148	42	symptoms lastDiet pro (Symptomatic as reference)
459	first Resolved	g__Lachnospira	age at visit (months)	age at visit (months)	age at visit (months)	0.00101832	0.0202391	0.0212781	0.00633845	148	46	symptoms lastDiet pro (Symptomatic as reference)
460	first Resolved	g__.Ruminococcus.	diet	Partially BF	Exclusively BF	0.00099956	0.0202391	0.107997	0.0321175	148	118	symptoms lastDiet pro (Symptomatic as reference)
461	first Resolved	g__.Eubacterium.	diet	Formula	Exclusively BF	0.000966904	0.0202391	0.0391507	0.0116089	148	82	symptoms lastDiet pro (Symptomatic as reference)
462	first Resolved	g__Coprococcus	diet	Partially BF	Exclusively BF	0.00138009	0.0243817	0.0488325	0.0149559	148	68	symptoms lastDiet pro (Symptomatic as reference)
463	first Resolved	f__Enterobacteriaceae_unknwn	delivery mode	Vaginal	C-section	0.00132144	0.0243817	-0.119746	0.0365263	148	142	symptoms lastDiet pro (Symptomatic as reference)
464	first Resolved	g__.Ruminococcus.	age at visit (months)	age at visit (months)	age at visit (months)	0.00177523	0.0297118	0.0399342	0.0125282	148	118	symptoms lastDiet pro (Symptomatic as reference)
465	first Resolved	g__SMB53	diet	Formula	Exclusively BF	0.00272385	0.0433093	0.021403	0.00701183	148	25	symptoms lastDiet pro (Symptomatic as reference)
466	first Resolved	f__Lachnospiraceae_unclsfd	diet	Formula	Exclusively BF	0.00339344	0.0500627	0.0824151	0.0276437	148	94	symptoms lastDiet pro (Symptomatic as reference)
467	first Resolved	g__Oscillospira	age at visit (months)	age at visit (months)	age at visit (months)	0.0035037	0.0500627	0.0121894	0.00410296	148	77	symptoms lastDiet pro (Symptomatic as reference)
468	first Resolved	g__Veillonella	delivery mode	Vaginal	C-section	0.00362089	0.0500627	-0.0711445	0.0240344	148	144	symptoms lastDiet pro (Symptomatic as reference)
469	first Resolved	g__Rothia	diet	Formula	Exclusively BF	0.0049319	0.0653477	-0.00818551	0.00286458	148	75	symptoms lastDiet pro (Symptomatic as reference)
470	first Resolved	g__Blautia	diet	Formula	Exclusively BF	0.00534763	0.0680218	0.0631471	0.0223122	148	108	symptoms lastDiet pro (Symptomatic as reference)
471	first Resolved	g__Lactobacillus	symptoms	Resolved	Symptomatic	0.00586359	0.0717162	0.0699438	0.0249904	148	110	symptoms lastDiet pro (Symptomatic as reference)
472	first Resolved	g__Aggregatibacter	age at visit (months)	age at visit (months)	age at visit (months)	0.00613608	0.0722693	0.00197603	0.000709966	148	15	symptoms lastDiet pro (Symptomatic as reference)
473	first Resolved	f__Ruminococcaceae_unclsfd	diet	Formula	Exclusively BF	0.0064783	0.073575	0.0183983	0.00665492	148	47	symptoms lastDiet pro (Symptomatic as reference)
474	first Resolved	g__Ruminococcus	diet	Partially BF	Exclusively BF	0.00746812	0.0818918	0.0170789	0.00628989	148	69	symptoms lastDiet pro (Symptomatic as reference)
475	first Resolved	g__Lactobacillus	delivery mode	Vaginal	C-section	0.00809159	0.083109	-0.0531607	0.019783	148	110	symptoms lastDiet pro (Symptomatic as reference)
476	first Resolved	o__Clostridiales_unclsfd	diet	Formula	Exclusively BF	0.00810183	0.083109	0.00720782	0.00268273	148	23	symptoms lastDiet pro (Symptomatic as reference)
477	first Resolved	g__Campylobacter	age at visit (months)	age at visit (months)	age at visit (months)	0.00854511	0.0849171	0.00207908	0.000779279	148	43	symptoms lastDiet pro (Symptomatic as reference)
478	first Resolved	g__Enterococcus	diet	Partially BF	Exclusively BF	0.00936558	0.0902502	0.0229267	0.00869956	148	25	symptoms lastDiet pro (Symptomatic as reference)
479	first Resolved	g__Actinomyces	age at visit (months)	age at visit (months)	age at visit (months)	0.0111574	0.101373	-0.0115857	0.0045039	148	116	symptoms lastDiet pro (Symptomatic as reference)
480	first Resolved	g__Faecalibacterium	delivery mode	Vaginal	C-section	0.0111545	0.101373	0.0351621	0.0136686	148	68	symptoms lastDiet pro (Symptomatic as reference)
481	first Resolved	g__Blautia	symptoms	Resolved	Symptomatic	0.0122293	0.105106	-0.0592808	0.023349	148	108	symptoms lastDiet pro (Symptomatic as reference)
482	first Resolved	g__Ruminococcus	diet	Formula	Exclusively BF	0.0119155	0.105106	0.0156828	0.00615395	148	69	symptoms lastDiet pro (Symptomatic as reference)
483	first Resolved	g__Bacteroides	diet	Formula	Exclusively BF	0.013345	0.108813	0.16668	0.0664924	148	148	symptoms lastDiet pro (Symptomatic as reference)
484	first Resolved	f__Clostridiaceae_unclsfd	diet	Formula	Exclusively BF	0.0131038	0.108813	0.0638345	0.0253967	148	119	symptoms lastDiet pro (Symptomatic as reference)
485	first Resolved	g__Rothia	diet	Partially BF	Exclusively BF	0.0177211	0.136053	-0.00702739	0.00292786	148	75	symptoms lastDiet pro (Symptomatic as reference)
486	first Resolved	f__Bifidobacteriaceae_unknwn	diet	Formula	Exclusively BF	0.0183971	0.136053	-0.0470014	0.0197	148	24	symptoms lastDiet pro (Symptomatic as reference)
487	first Resolved	g__Coprococcus	delivery mode	Vaginal	C-section	0.0180897	0.136053	0.0289991	0.0121218	148	68	symptoms lastDiet pro (Symptomatic as reference)
488	first Resolved	g__Roseburia	age at visit (months)	age at visit (months)	age at visit (months)	0.0183695	0.136053	0.0146488	0.00613837	148	52	symptoms lastDiet pro (Symptomatic as reference)
489	first Resolved	g__Blautia	age at visit (months)	age at visit (months)	age at visit (months)	0.0207456	0.149934	0.0208111	0.00889566	148	108	symptoms lastDiet pro (Symptomatic as reference)
490	first Resolved	g__Phascolarctobacterium	diet	Partially BF	Exclusively BF	0.0220669	0.15594	0.00936517	0.00404477	148	15	symptoms lastDiet pro (Symptomatic as reference)
491	first Resolved	g__Parabacteroides	delivery mode	Vaginal	C-section	0.0248349	0.168414	0.0655817	0.0289064	148	100	symptoms lastDiet pro (Symptomatic as reference)
492	first Resolved	g__Sutterella	age at visit (months)	age at visit (months)	age at visit (months)	0.0248914	0.168414	0.00581354	0.00256346	148	19	symptoms lastDiet pro (Symptomatic as reference)
493	first Resolved	g__Coprobacillus	diet	Formula	Exclusively BF	0.0256195	0.169729	0.00711376	0.00315274	148	20	symptoms lastDiet pro (Symptomatic as reference)
494	first Resolved	g__Lactobacillus	diet	Formula	Exclusively BF	0.0269096	0.171046	-0.0534143	0.0238807	148	110	symptoms lastDiet pro (Symptomatic as reference)
495	first Resolved	g__Blautia	probiotics first year	Pro +	Pro -	0.0274318	0.171046	0.0516516	0.0231727	148	108	symptoms lastDiet pro (Symptomatic as reference)
496	first Resolved	g__Haemophilus	diet	Partially BF	Exclusively BF	0.0267238	0.171046	-0.0517002	0.0230857	148	126	symptoms lastDiet pro (Symptomatic as reference)
497	first Resolved	g__Lachnospira	delivery mode	Vaginal	C-section	0.0315569	0.191641	0.0286068	0.0131702	148	46	symptoms lastDiet pro (Symptomatic as reference)
498	first Resolved	g__Megasphaera	diet	Formula	Exclusively BF	0.0325428	0.191641	-0.0214367	0.00992689	148	45	symptoms lastDiet pro (Symptomatic as reference)
499	first Resolved	g__Anaerococcus	age at visit (months)	age at visit (months)	age at visit (months)	0.0323824	0.191641	-0.00882022	0.00408061	148	37	symptoms lastDiet pro (Symptomatic as reference)
500	first Resolved	g__Lactobacillus	probiotics first year	Pro +	Pro -	0.0338535	0.192239	0.0531544	0.0248018	148	110	symptoms lastDiet pro (Symptomatic as reference)
501	first Resolved	f__Ruminococcaceae_unclsfd	age at visit (months)	age at visit (months)	age at visit (months)	0.0336343	0.192239	0.00569349	0.00265325	148	47	symptoms lastDiet pro (Symptomatic as reference)
502	first Resolved	g__Phascolarctobacterium	age at visit (months)	age at visit (months)	age at visit (months)	0.0350891	0.19576	0.00335794	0.00157776	148	15	symptoms lastDiet pro (Symptomatic as reference)
503	first Symptomatic	o__Clostridiales_unknwn	diet	Formula	Exclusively BF	6.34328e-07	8.75372e-05	0.100831	0.019277	144	108	case lastDiet pro
504	first Symptomatic	g__Oscillospira	age at visit (months)	age at visit (months)	age at visit (months)	3.26476e-07	8.75372e-05	0.0130712	0.00243081	144	45	case lastDiet pro
505	first Symptomatic	o__Clostridiales_unknwn	case_id	AP Case	No AP	5.98857e-06	0.000550949	-0.0876523	0.0185907	144	108	case lastDiet pro
506	first Symptomatic	f__Lachnospiraceae_unknwn	age at visit (months)	age at visit (months)	age at visit (months)	2.56498e-05	0.00176984	0.0076421	0.00175253	144	17	case lastDiet pro
507	first Symptomatic	g__Bacteroides	delivery mode	Vaginal	C-section	0.00014087	0.00777604	0.237584	0.0606152	144	143	case lastDiet pro
508	first Symptomatic	g__Faecalibacterium	age at visit (months)	age at visit (months)	age at visit (months)	0.000253462	0.0116593	0.013186	0.00350752	144	53	case lastDiet pro
509	first Symptomatic	g__Staphylococcus	age at visit (months)	age at visit (months)	age at visit (months)	0.000350809	0.0138319	-0.0255181	0.0069558	144	124	case lastDiet pro
510	first Symptomatic	g__Roseburia	diet	Formula	Exclusively BF	0.000434157	0.0149784	0.0315744	0.00875067	144	37	case lastDiet pro
511	first Symptomatic	g__Atopobium	age at visit (months)	age at visit (months)	age at visit (months)	0.0005325	0.0156713	0.00183225	0.000516167	144	17	case lastDiet pro
512	first Symptomatic	o__Clostridiales_unclsfd	age at visit (months)	age at visit (months)	age at visit (months)	0.000567799	0.0156713	0.00498261	0.00141103	144	17	case lastDiet pro
513	first Symptomatic	o__Clostridiales_unknwn	probiotics first year	Pro +	Pro -	0.000815363	0.0204582	0.0635993	0.0185672	144	108	case lastDiet pro
514	first Symptomatic	o__Clostridiales_unknwn	diet	Partially BF	Exclusively BF	0.000891972	0.0204734	0.0727318	0.0213997	144	108	case lastDiet pro
515	first Symptomatic	g__Veillonella	delivery mode	Vaginal	C-section	0.000964326	0.0204734	-0.0998781	0.0295893	144	135	case lastDiet pro
516	first Symptomatic	g__.Eubacterium.	age at visit (months)	age at visit (months)	age at visit (months)	0.0014054	0.0277066	0.0124763	0.00382527	144	60	case lastDiet pro
517	first Symptomatic	f__Enterobacteriaceae_unclsfd	case_id	AP Case	No AP	0.00205058	0.0377307	0.217388	0.0691368	144	138	case lastDiet pro
518	first Symptomatic	g__Faecalibacterium	diet	Formula	Exclusively BF	0.00262744	0.0453234	0.0268703	0.00876495	144	53	case lastDiet pro
519	first Symptomatic	g__Haemophilus	diet	Formula	Exclusively BF	0.00503291	0.0817108	-0.0780277	0.0273585	144	115	case lastDiet pro
520	first Symptomatic	o__Clostridiales_unknwn	age at visit (months)	age at visit (months)	age at visit (months)	0.00593234	0.0909626	0.0215702	0.00771421	144	108	case lastDiet pro
521	first Symptomatic	g__.Eubacterium.	diet	Partially BF	Exclusively BF	0.00724711	0.105274	0.0289377	0.0106115	144	60	case lastDiet pro
522	first Symptomatic	f__Enterobacteriaceae_unclsfd	probiotics first year	Pro +	Pro -	0.0106943	0.147581	-0.178756	0.0690495	144	138	case lastDiet pro
523	first Symptomatic	g__Staphylococcus	diet	Partially BF	Exclusively BF	0.0135247	0.169673	-0.048293	0.0192958	144	124	case lastDiet pro
524	first Symptomatic	g__Lactobacillus	diet	Formula	Exclusively BF	0.0130368	0.169673	0.0592875	0.0235607	144	79	case lastDiet pro
525	first Symptomatic	f__Ruminococcaceae_unclsfd	age at visit (months)	age at visit (months)	age at visit (months)	0.0155303	0.186364	0.00818212	0.00333815	144	26	case lastDiet pro
526	first Symptomatic	f__Lachnospiraceae_unclsfd	age at visit (months)	age at visit (months)	age at visit (months)	0.0164054	0.188519	0.0249115	0.01025	144	77	case lastDiet pro
527	first Symptomatic	g__Blautia	age at visit (months)	age at visit (months)	age at visit (months)	0.017076	0.188519	0.0208245	0.00862231	144	87	case lastDiet pro
528	first Symptomatic	o__Clostridiales_unknwn	diet	Formula	Exclusively BF	6.34328e-07	8.75372e-05	0.100831	0.019277	144	108	symptoms lastDiet pro (Control as reference)
529	first Symptomatic	g__Oscillospira	age at visit (months)	age at visit (months)	age at visit (months)	3.26476e-07	8.75372e-05	0.0130712	0.00243081	144	45	symptoms lastDiet pro (Control as reference)
530	first Symptomatic	o__Clostridiales_unknwn	symptoms	Symptomatic	Control	5.98857e-06	0.000550949	-0.0876523	0.0185907	144	108	symptoms lastDiet pro (Control as reference)
531	first Symptomatic	f__Lachnospiraceae_unknwn	age at visit (months)	age at visit (months)	age at visit (months)	2.56498e-05	0.00176984	0.0076421	0.00175253	144	17	symptoms lastDiet pro (Control as reference)
532	first Symptomatic	g__Bacteroides	delivery mode	Vaginal	C-section	0.00014087	0.00777604	0.237584	0.0606152	144	143	symptoms lastDiet pro (Control as reference)
533	first Symptomatic	g__Faecalibacterium	age at visit (months)	age at visit (months)	age at visit (months)	0.000253462	0.0116593	0.013186	0.00350752	144	53	symptoms lastDiet pro (Control as reference)
534	first Symptomatic	g__Staphylococcus	age at visit (months)	age at visit (months)	age at visit (months)	0.000350809	0.0138319	-0.0255181	0.0069558	144	124	symptoms lastDiet pro (Control as reference)
535	first Symptomatic	g__Roseburia	diet	Formula	Exclusively BF	0.000434157	0.0149784	0.0315744	0.00875067	144	37	symptoms lastDiet pro (Control as reference)
536	first Symptomatic	g__Atopobium	age at visit (months)	age at visit (months)	age at visit (months)	0.0005325	0.0156713	0.00183225	0.000516167	144	17	symptoms lastDiet pro (Control as reference)
537	first Symptomatic	o__Clostridiales_unclsfd	age at visit (months)	age at visit (months)	age at visit (months)	0.000567799	0.0156713	0.00498261	0.00141103	144	17	symptoms lastDiet pro (Control as reference)
538	first Symptomatic	o__Clostridiales_unknwn	probiotics first year	Pro +	Pro -	0.000815363	0.0204582	0.0635993	0.0185672	144	108	symptoms lastDiet pro (Control as reference)
539	first Symptomatic	o__Clostridiales_unknwn	diet	Partially BF	Exclusively BF	0.000891972	0.0204734	0.0727318	0.0213997	144	108	symptoms lastDiet pro (Control as reference)
540	first Symptomatic	g__Veillonella	delivery mode	Vaginal	C-section	0.000964326	0.0204734	-0.0998781	0.0295893	144	135	symptoms lastDiet pro (Control as reference)
541	first Symptomatic	g__.Eubacterium.	age at visit (months)	age at visit (months)	age at visit (months)	0.0014054	0.0277066	0.0124763	0.00382527	144	60	symptoms lastDiet pro (Control as reference)
542	first Symptomatic	f__Enterobacteriaceae_unclsfd	symptoms	Symptomatic	Control	0.00205058	0.0377307	0.217388	0.0691368	144	138	symptoms lastDiet pro (Control as reference)
543	first Symptomatic	g__Faecalibacterium	diet	Formula	Exclusively BF	0.00262744	0.0453234	0.0268703	0.00876495	144	53	symptoms lastDiet pro (Control as reference)
544	first Symptomatic	g__Haemophilus	diet	Formula	Exclusively BF	0.00503291	0.0817108	-0.0780277	0.0273585	144	115	symptoms lastDiet pro (Control as reference)
545	first Symptomatic	o__Clostridiales_unknwn	age at visit (months)	age at visit (months)	age at visit (months)	0.00593234	0.0909626	0.0215702	0.00771421	144	108	symptoms lastDiet pro (Control as reference)
546	first Symptomatic	g__.Eubacterium.	diet	Partially BF	Exclusively BF	0.00724711	0.105274	0.0289377	0.0106115	144	60	symptoms lastDiet pro (Control as reference)
547	first Symptomatic	f__Enterobacteriaceae_unclsfd	probiotics first year	Pro +	Pro -	0.0106943	0.147581	-0.178756	0.0690495	144	138	symptoms lastDiet pro (Control as reference)
548	first Symptomatic	g__Staphylococcus	diet	Partially BF	Exclusively BF	0.0135247	0.169673	-0.048293	0.0192958	144	124	symptoms lastDiet pro (Control as reference)
549	first Symptomatic	g__Lactobacillus	diet	Formula	Exclusively BF	0.0130368	0.169673	0.0592875	0.0235607	144	79	symptoms lastDiet pro (Control as reference)
550	first Symptomatic	f__Ruminococcaceae_unclsfd	age at visit (months)	age at visit (months)	age at visit (months)	0.0155303	0.186364	0.00818212	0.00333815	144	26	symptoms lastDiet pro (Control as reference)
551	first Symptomatic	f__Lachnospiraceae_unclsfd	age at visit (months)	age at visit (months)	age at visit (months)	0.0164054	0.188519	0.0249115	0.01025	144	77	symptoms lastDiet pro (Control as reference)
552	first Symptomatic	g__Blautia	age at visit (months)	age at visit (months)	age at visit (months)	0.017076	0.188519	0.0208245	0.00862231	144	87	symptoms lastDiet pro (Control as reference)
553	first Symptomatic	o__Clostridiales_unknwn	diet	Formula	Exclusively BF	6.34328e-07	8.75372e-05	0.100831	0.019277	144	108	symptoms lastDiet pro (Symptomatic as reference)
554	first Symptomatic	g__Oscillospira	age at visit (months)	age at visit (months)	age at visit (months)	3.26476e-07	8.75372e-05	0.0130712	0.00243081	144	45	symptoms lastDiet pro (Symptomatic as reference)
555	first Symptomatic	o__Clostridiales_unknwn	symptoms	Symptomatic	Symptomatic	5.98857e-06	0.000550949	-0.0876523	0.0185907	144	108	symptoms lastDiet pro (Symptomatic as reference)
556	first Symptomatic	f__Lachnospiraceae_unknwn	age at visit (months)	age at visit (months)	age at visit (months)	2.56498e-05	0.00176984	0.0076421	0.00175253	144	17	symptoms lastDiet pro (Symptomatic as reference)
557	first Symptomatic	g__Bacteroides	delivery mode	Vaginal	C-section	0.00014087	0.00777604	0.237584	0.0606152	144	143	symptoms lastDiet pro (Symptomatic as reference)
558	first Symptomatic	g__Faecalibacterium	age at visit (months)	age at visit (months)	age at visit (months)	0.000253462	0.0116593	0.013186	0.00350752	144	53	symptoms lastDiet pro (Symptomatic as reference)
559	first Symptomatic	g__Staphylococcus	age at visit (months)	age at visit (months)	age at visit (months)	0.000350809	0.0138319	-0.0255181	0.0069558	144	124	symptoms lastDiet pro (Symptomatic as reference)
560	first Symptomatic	g__Roseburia	diet	Formula	Exclusively BF	0.000434157	0.0149784	0.0315744	0.00875067	144	37	symptoms lastDiet pro (Symptomatic as reference)
561	first Symptomatic	g__Atopobium	age at visit (months)	age at visit (months)	age at visit (months)	0.0005325	0.0156713	0.00183225	0.000516167	144	17	symptoms lastDiet pro (Symptomatic as reference)
562	first Symptomatic	o__Clostridiales_unclsfd	age at visit (months)	age at visit (months)	age at visit (months)	0.000567799	0.0156713	0.00498261	0.00141103	144	17	symptoms lastDiet pro (Symptomatic as reference)
563	first Symptomatic	o__Clostridiales_unknwn	probiotics first year	Pro +	Pro -	0.000815363	0.0204582	0.0635993	0.0185672	144	108	symptoms lastDiet pro (Symptomatic as reference)
564	first Symptomatic	o__Clostridiales_unknwn	diet	Partially BF	Exclusively BF	0.000891972	0.0204734	0.0727318	0.0213997	144	108	symptoms lastDiet pro (Symptomatic as reference)
565	first Symptomatic	g__Veillonella	delivery mode	Vaginal	C-section	0.000964326	0.0204734	-0.0998781	0.0295893	144	135	symptoms lastDiet pro (Symptomatic as reference)
566	first Symptomatic	g__.Eubacterium.	age at visit (months)	age at visit (months)	age at visit (months)	0.0014054	0.0277066	0.0124763	0.00382527	144	60	symptoms lastDiet pro (Symptomatic as reference)
567	first Symptomatic	f__Enterobacteriaceae_unclsfd	symptoms	Symptomatic	Symptomatic	0.00205058	0.0377307	0.217388	0.0691368	144	138	symptoms lastDiet pro (Symptomatic as reference)
568	first Symptomatic	g__Faecalibacterium	diet	Formula	Exclusively BF	0.00262744	0.0453234	0.0268703	0.00876495	144	53	symptoms lastDiet pro (Symptomatic as reference)
569	first Symptomatic	g__Haemophilus	diet	Formula	Exclusively BF	0.00503291	0.0817108	-0.0780277	0.0273585	144	115	symptoms lastDiet pro (Symptomatic as reference)
570	first Symptomatic	o__Clostridiales_unknwn	age at visit (months)	age at visit (months)	age at visit (months)	0.00593234	0.0909626	0.0215702	0.00771421	144	108	symptoms lastDiet pro (Symptomatic as reference)
571	first Symptomatic	g__.Eubacterium.	diet	Partially BF	Exclusively BF	0.00724711	0.105274	0.0289377	0.0106115	144	60	symptoms lastDiet pro (Symptomatic as reference)
572	first Symptomatic	f__Enterobacteriaceae_unclsfd	probiotics first year	Pro +	Pro -	0.0106943	0.147581	-0.178756	0.0690495	144	138	symptoms lastDiet pro (Symptomatic as reference)
573	first Symptomatic	g__Staphylococcus	diet	Partially BF	Exclusively BF	0.0135247	0.169673	-0.048293	0.0192958	144	124	symptoms lastDiet pro (Symptomatic as reference)
574	first Symptomatic	g__Lactobacillus	diet	Formula	Exclusively BF	0.0130368	0.169673	0.0592875	0.0235607	144	79	symptoms lastDiet pro (Symptomatic as reference)
575	first Symptomatic	f__Ruminococcaceae_unclsfd	age at visit (months)	age at visit (months)	age at visit (months)	0.0155303	0.186364	0.00818212	0.00333815	144	26	symptoms lastDiet pro (Symptomatic as reference)
576	first Symptomatic	f__Lachnospiraceae_unclsfd	age at visit (months)	age at visit (months)	age at visit (months)	0.0164054	0.188519	0.0249115	0.01025	144	77	symptoms lastDiet pro (Symptomatic as reference)
577	first Symptomatic	g__Blautia	age at visit (months)	age at visit (months)	age at visit (months)	0.017076	0.188519	0.0208245	0.00862231	144	87	symptoms lastDiet pro (Symptomatic as reference)
578	last Pre-symptoms	g__Bacteroides	delivery mode	Vaginal	C-section	0.000124806	0.0161	0.293501	0.0736518	114	113	case lastDiet pro
579	last Pre-symptoms	o__Clostridiales_unknwn	diet	Formula	Exclusively BF	9.29865e-05	0.0161	0.122571	0.0301529	114	79	case lastDiet pro
580	last Pre-symptoms	g__Peptoniphilus	diet	Formula	Exclusively BF	0.000256442	0.0220541	0.0439758	0.0116194	114	22	case lastDiet pro
581	last Pre-symptoms	o__Clostridiales_unknwn	diet	Partially BF	Exclusively BF	0.000350946	0.022636	0.0890835	0.0241076	114	79	case lastDiet pro
582	last Pre-symptoms	g__Megasphaera	diet	Formula	Exclusively BF	0.000708084	0.0365371	0.017087	0.0048964	114	24	case lastDiet pro
583	last Pre-symptoms	g__Collinsella	diet	Formula	Exclusively BF	0.00157604	0.0677697	0.0140057	0.00431611	114	19	case lastDiet pro
584	last Pre-symptoms	g__Dorea	age at visit (months)	age at visit (months)	age at visit (months)	0.00191918	0.0707355	0.0185542	0.00582952	114	35	case lastDiet pro
585	last Pre-symptoms	g__Clostridium	delivery mode	Vaginal	C-section	0.00394511	0.113093	-0.155602	0.0527868	114	96	case lastDiet pro
586	last Pre-symptoms	g__Finegoldia	diet	Formula	Exclusively BF	0.00389264	0.113093	0.0465999	0.0157847	114	24	case lastDiet pro
587	last Pre-symptoms	g__Staphylococcus	age at visit (months)	age at visit (months)	age at visit (months)	0.00508299	0.119768	-0.031824	0.0111197	114	105	case lastDiet pro
588	last Pre-symptoms	f__Peptostreptococcaceae_unclsfd	diet	Formula	Exclusively BF	0.0051064	0.119768	0.0358309	0.0125267	114	15	case lastDiet pro
589	last Pre-symptoms	g__Staphylococcus	diet	Partially BF	Exclusively BF	0.00617861	0.122622	-0.0818636	0.0292934	114	105	case lastDiet pro
590	last Pre-symptoms	g__Anaerococcus	diet	Partially BF	Exclusively BF	0.00577437	0.122622	0.0652454	0.0231525	114	24	case lastDiet pro
591	last Pre-symptoms	g__Ruminococcus	diet	Formula	Exclusively BF	0.00747912	0.13783	0.0147704	0.00541514	114	20	case lastDiet pro
592	last Pre-symptoms	g__Blautia	diet	Formula	Exclusively BF	0.0092763	0.15791	0.0360077	0.0135844	114	70	case lastDiet pro
593	last Pre-symptoms	g__Faecalibacterium	diet	Formula	Exclusively BF	0.00979286	0.15791	0.0497992	0.0189274	114	32	case lastDiet pro
594	last Pre-symptoms	g__Varibaculum	diet	Partially BF	Exclusively BF	0.0108663	0.164912	0.0203633	0.00785273	114	14	case lastDiet pro
595	last Pre-symptoms	f__Enterobacteriaceae_unclsfd	case_id	AP Case	No AP	0.013385	0.191851	0.201553	0.0801101	114	109	case lastDiet pro
596	last Pre-symptoms	g__Bacteroides	delivery mode	Vaginal	C-section	0.000124806	0.0161	0.293501	0.0736518	114	113	symptoms lastDiet pro (Control as reference)
597	last Pre-symptoms	o__Clostridiales_unknwn	diet	Formula	Exclusively BF	9.29865e-05	0.0161	0.122571	0.0301529	114	79	symptoms lastDiet pro (Control as reference)
598	last Pre-symptoms	g__Peptoniphilus	diet	Formula	Exclusively BF	0.000256442	0.0220541	0.0439758	0.0116194	114	22	symptoms lastDiet pro (Control as reference)
599	last Pre-symptoms	o__Clostridiales_unknwn	diet	Partially BF	Exclusively BF	0.000350946	0.022636	0.0890835	0.0241076	114	79	symptoms lastDiet pro (Control as reference)
600	last Pre-symptoms	g__Megasphaera	diet	Formula	Exclusively BF	0.000708084	0.0365371	0.017087	0.0048964	114	24	symptoms lastDiet pro (Control as reference)
601	last Pre-symptoms	g__Collinsella	diet	Formula	Exclusively BF	0.00157604	0.0677697	0.0140057	0.00431611	114	19	symptoms lastDiet pro (Control as reference)
602	last Pre-symptoms	g__Dorea	age at visit (months)	age at visit (months)	age at visit (months)	0.00191918	0.0707355	0.0185542	0.00582952	114	35	symptoms lastDiet pro (Control as reference)
603	last Pre-symptoms	g__Clostridium	delivery mode	Vaginal	C-section	0.00394511	0.113093	-0.155602	0.0527868	114	96	symptoms lastDiet pro (Control as reference)
604	last Pre-symptoms	g__Finegoldia	diet	Formula	Exclusively BF	0.00389264	0.113093	0.0465999	0.0157847	114	24	symptoms lastDiet pro (Control as reference)
605	last Pre-symptoms	g__Staphylococcus	age at visit (months)	age at visit (months)	age at visit (months)	0.00508299	0.119768	-0.031824	0.0111197	114	105	symptoms lastDiet pro (Control as reference)
606	last Pre-symptoms	f__Peptostreptococcaceae_unclsfd	diet	Formula	Exclusively BF	0.0051064	0.119768	0.0358309	0.0125267	114	15	symptoms lastDiet pro (Control as reference)
607	last Pre-symptoms	g__Staphylococcus	diet	Partially BF	Exclusively BF	0.00617861	0.122622	-0.0818636	0.0292934	114	105	symptoms lastDiet pro (Control as reference)
608	last Pre-symptoms	g__Anaerococcus	diet	Partially BF	Exclusively BF	0.00577437	0.122622	0.0652454	0.0231525	114	24	symptoms lastDiet pro (Control as reference)
609	last Pre-symptoms	g__Ruminococcus	diet	Formula	Exclusively BF	0.00747912	0.13783	0.0147704	0.00541514	114	20	symptoms lastDiet pro (Control as reference)
610	last Pre-symptoms	g__Blautia	diet	Formula	Exclusively BF	0.0092763	0.15791	0.0360077	0.0135844	114	70	symptoms lastDiet pro (Control as reference)
611	last Pre-symptoms	g__Faecalibacterium	diet	Formula	Exclusively BF	0.00979286	0.15791	0.0497992	0.0189274	114	32	symptoms lastDiet pro (Control as reference)
612	last Pre-symptoms	g__Varibaculum	diet	Partially BF	Exclusively BF	0.0108663	0.164912	0.0203633	0.00785273	114	14	symptoms lastDiet pro (Control as reference)
613	last Pre-symptoms	f__Enterobacteriaceae_unclsfd	symptoms	Pre-symptomaic	Control	0.013385	0.191851	0.201553	0.0801101	114	109	symptoms lastDiet pro (Control as reference)
614	last Pre-symptoms	g__Bacteroides	delivery mode	Vaginal	C-section	0.000124806	0.0161	0.293501	0.0736518	114	113	symptoms lastDiet pro (Symptomatic as reference)
615	last Pre-symptoms	o__Clostridiales_unknwn	diet	Formula	Exclusively BF	9.29865e-05	0.0161	0.122571	0.0301529	114	79	symptoms lastDiet pro (Symptomatic as reference)
616	last Pre-symptoms	g__Peptoniphilus	diet	Formula	Exclusively BF	0.000256442	0.0220541	0.0439758	0.0116194	114	22	symptoms lastDiet pro (Symptomatic as reference)
617	last Pre-symptoms	o__Clostridiales_unknwn	diet	Partially BF	Exclusively BF	0.000350946	0.022636	0.0890835	0.0241076	114	79	symptoms lastDiet pro (Symptomatic as reference)
618	last Pre-symptoms	g__Megasphaera	diet	Formula	Exclusively BF	0.000708084	0.0365371	0.017087	0.0048964	114	24	symptoms lastDiet pro (Symptomatic as reference)
619	last Pre-symptoms	g__Collinsella	diet	Formula	Exclusively BF	0.00157604	0.0677697	0.0140057	0.00431611	114	19	symptoms lastDiet pro (Symptomatic as reference)
620	last Pre-symptoms	g__Dorea	age at visit (months)	age at visit (months)	age at visit (months)	0.00191918	0.0707355	0.0185542	0.00582952	114	35	symptoms lastDiet pro (Symptomatic as reference)
621	last Pre-symptoms	g__Clostridium	delivery mode	Vaginal	C-section	0.00394511	0.113093	-0.155602	0.0527868	114	96	symptoms lastDiet pro (Symptomatic as reference)
622	last Pre-symptoms	g__Finegoldia	diet	Formula	Exclusively BF	0.00389264	0.113093	0.0465999	0.0157847	114	24	symptoms lastDiet pro (Symptomatic as reference)
623	last Pre-symptoms	g__Staphylococcus	age at visit (months)	age at visit (months)	age at visit (months)	0.00508299	0.119768	-0.031824	0.0111197	114	105	symptoms lastDiet pro (Symptomatic as reference)
624	last Pre-symptoms	f__Peptostreptococcaceae_unclsfd	diet	Formula	Exclusively BF	0.0051064	0.119768	0.0358309	0.0125267	114	15	symptoms lastDiet pro (Symptomatic as reference)
625	last Pre-symptoms	g__Staphylococcus	diet	Partially BF	Exclusively BF	0.00617861	0.122622	-0.0818636	0.0292934	114	105	symptoms lastDiet pro (Symptomatic as reference)
626	last Pre-symptoms	g__Anaerococcus	diet	Partially BF	Exclusively BF	0.00577437	0.122622	0.0652454	0.0231525	114	24	symptoms lastDiet pro (Symptomatic as reference)
627	last Pre-symptoms	g__Ruminococcus	diet	Formula	Exclusively BF	0.00747912	0.13783	0.0147704	0.00541514	114	20	symptoms lastDiet pro (Symptomatic as reference)
628	last Pre-symptoms	g__Blautia	diet	Formula	Exclusively BF	0.0092763	0.15791	0.0360077	0.0135844	114	70	symptoms lastDiet pro (Symptomatic as reference)
629	last Pre-symptoms	g__Faecalibacterium	diet	Formula	Exclusively BF	0.00979286	0.15791	0.0497992	0.0189274	114	32	symptoms lastDiet pro (Symptomatic as reference)
630	last Pre-symptoms	g__Varibaculum	diet	Partially BF	Exclusively BF	0.0108663	0.164912	0.0203633	0.00785273	114	14	symptoms lastDiet pro (Symptomatic as reference)
631	last Pre-symptoms	f__Enterobacteriaceae_unclsfd	symptoms	Pre-symptomaic	Symptomatic	0.013385	0.191851	0.201553	0.0801101	114	109	symptoms lastDiet pro (Symptomatic as reference)
632	0-2 months	g__Staphylococcus	age at visit (months)	age at visit (months)	age at visit (months)	8.11912e-20	2.14345e-17	-0.0445106	0.00463286	473	421	case lastDiet pro
633	0-2 months	g__Lactobacillus	age at visit (months)	age at visit (months)	age at visit (months)	6.56852e-08	8.67045e-06	0.0290159	0.00527521	473	260	case lastDiet pro
634	0-2 months	o__Clostridiales_unknwn	diet	Formula	Exclusively BF	1.23988e-07	1.09109e-05	0.0840786	0.0153672	473	318	case lastDiet pro
635	0-2 months	g__Bacteroides	delivery mode	Vaginal	C-section	2.21053e-07	1.45895e-05	0.282844	0.0521362	473	469	case lastDiet pro
636	0-2 months	g__Streptococcus	age at visit (months)	age at visit (months)	age at visit (months)	2.90873e-07	1.53581e-05	-0.0400721	0.00767887	473	471	case lastDiet pro
637	0-2 months	g__Bifidobacterium	age at visit (months)	age at visit (months)	age at visit (months)	6.43329e-07	2.83065e-05	0.050266	0.00990609	473	470	case lastDiet pro
638	0-2 months	g__Roseburia	diet	Formula	Exclusively BF	1.54689e-06	5.83397e-05	0.031693	0.00642077	473	114	case lastDiet pro
639	0-2 months	f__Enterococcaceae_unknwn	age at visit (months)	age at visit (months)	age at visit (months)	2.70805e-06	8.93657e-05	-0.0189829	0.00398484	473	351	case lastDiet pro
640	0-2 months	g__Veillonella	delivery mode	Vaginal	C-section	1.27297e-05	0.000373403	-0.0963555	0.02137	473	441	case lastDiet pro
641	0-2 months	o__Clostridiales_unknwn	case_id	AP Case	No AP	4.79714e-05	0.00126645	-0.0632695	0.0150449	473	318	case lastDiet pro
642	0-2 months	g__.Eubacterium.	diet	Formula	Exclusively BF	0.000113582	0.00272597	0.0227251	0.0057454	473	174	case lastDiet pro
643	0-2 months	f__Peptostreptococcaceae_unclsfd	diet	Formula	Exclusively BF	0.000167674	0.00368882	0.0262103	0.00685654	473	48	case lastDiet pro
644	0-2 months	g__Ruminococcus	age at visit (months)	age at visit (months)	age at visit (months)	0.000301514	0.00568569	0.00349121	0.00095739	473	103	case lastDiet pro
645	0-2 months	g__Anaerococcus	diet	Partially BF	Exclusively BF	0.000299931	0.00568569	0.0311459	0.00852525	473	118	case lastDiet pro
646	0-2 months	g__.Ruminococcus.	age at visit (months)	age at visit (months)	age at visit (months)	0.000755818	0.0133024	0.0111559	0.00328105	473	360	case lastDiet pro
647	0-2 months	g__Oscillospira	age at visit (months)	age at visit (months)	age at visit (months)	0.00131408	0.0216824	0.00495621	0.00153102	473	117	case lastDiet pro
648	0-2 months	f__Enterococcaceae_unknwn	diet	Formula	Exclusively BF	0.00165851	0.0257557	0.0476631	0.0149905	473	351	case lastDiet pro
649	0-2 months	g__Blautia	age at visit (months)	age at visit (months)	age at visit (months)	0.00202013	0.0296285	0.0100557	0.0032299	473	281	case lastDiet pro
650	0-2 months	g__.Eubacterium.	age at visit (months)	age at visit (months)	age at visit (months)	0.0027353	0.0380062	0.00523028	0.00173415	473	174	case lastDiet pro
651	0-2 months	o__Clostridiales_unknwn	diet	Partially BF	Exclusively BF	0.0031112	0.0387264	0.0412219	0.01386	473	318	case lastDiet pro
652	0-2 months	f__Lachnospiraceae_unclsfd	age at visit (months)	age at visit (months)	age at visit (months)	0.0032272	0.0387264	0.0110206	0.00371519	473	233	case lastDiet pro
653	0-2 months	g__Haemophilus	age at visit (months)	age at visit (months)	age at visit (months)	0.00315285	0.0387264	-0.0229305	0.00771723	473	378	case lastDiet pro
654	0-2 months	o__Clostridiales_unknwn	probiotics first year	Pro +	Pro -	0.00349895	0.0401618	0.044587	0.01499	473	318	case lastDiet pro
655	0-2 months	g__Staphylococcus	diet	Formula	Exclusively BF	0.00527064	0.057977	-0.0418078	0.0148162	473	421	case lastDiet pro
656	0-2 months	g__Dorea	age at visit (months)	age at visit (months)	age at visit (months)	0.00562551	0.0594053	0.00630012	0.00226149	473	127	case lastDiet pro
657	0-2 months	g__Lactobacillus	probiotics first year	Pro +	Pro -	0.00679967	0.0664856	0.0397402	0.0144585	473	260	case lastDiet pro
658	0-2 months	f__Ruminococcaceae_unclsfd	age at visit (months)	age at visit (months)	age at visit (months)	0.0067042	0.0664856	0.0031657	0.00116114	473	81	case lastDiet pro
659	0-2 months	g__Haemophilus	diet	Formula	Exclusively BF	0.00959048	0.0904245	-0.0740403	0.0283557	473	378	case lastDiet pro
660	0-2 months	g__Varibaculum	diet	Partially BF	Exclusively BF	0.0105075	0.0940597	0.00710582	0.00275871	473	50	case lastDiet pro
661	0-2 months	g__Parabacteroides	delivery mode	Vaginal	C-section	0.0106886	0.0940597	0.0597926	0.023145	473	344	case lastDiet pro
662	0-2 months	g__Faecalibacterium	diet	Formula	Exclusively BF	0.0111099	0.0946134	0.0133632	0.00522212	473	152	case lastDiet pro
663	0-2 months	f__Rikenellaceae_unclsfd	case_id	AP Case	No AP	0.0123679	0.102035	-0.0155294	0.00613064	473	105	case lastDiet pro
664	0-2 months	g__Ruminococcus	diet	Formula	Exclusively BF	0.0132236	0.102677	0.00874786	0.00350655	473	103	case lastDiet pro
665	0-2 months	f__Enterobacteriaceae_unclsfd	probiotics first year	Pro +	Pro -	0.01307	0.102677	-0.14285	0.0568798	473	455	case lastDiet pro
666	0-2 months	f__Enterobacteriaceae_unclsfd	delivery mode	Vaginal	C-section	0.0147164	0.111003	0.117279	0.0475561	473	455	case lastDiet pro
667	0-2 months	f__Enterobacteriaceae_unclsfd	case_id	AP Case	No AP	0.0154194	0.113075	0.139744	0.0570403	473	455	case lastDiet pro
668	0-2 months	g__Collinsella	diet	Formula	Exclusively BF	0.0186354	0.132966	0.0114935	0.00485358	473	75	case lastDiet pro
669	0-2 months	g__Akkermansia	age at visit (months)	age at visit (months)	age at visit (months)	0.0204285	0.141924	0.00834117	0.00358357	473	148	case lastDiet pro
670	0-2 months	f__Enterobacteriaceae_unknwn	delivery mode	Vaginal	C-section	0.0220481	0.149249	-0.100944	0.0436409	473	453	case lastDiet pro
671	0-2 months	g__Akkermansia	case_id	AP Case	No AP	0.0240324	0.158614	-0.0277357	0.0121781	473	148	case lastDiet pro
672	0-2 months	g__Streptococcus	delivery mode	Vaginal	C-section	0.0264719	0.170453	-0.0461263	0.0205785	473	471	case lastDiet pro
673	0-2 months	g__Staphylococcus	diet	Partially BF	Exclusively BF	0.0292331	0.178701	-0.0307079	0.0140309	473	421	case lastDiet pro
674	0-2 months	f__Peptostreptococcaceae_unclsfd	age at visit (months)	age at visit (months)	age at visit (months)	0.0297834	0.178701	-0.0040567	0.00185991	473	48	case lastDiet pro
675	0-2 months	f__Erysipelotrichaceae_unclsfd	probiotics first year	Pro +	Pro -	0.0291222	0.178701	-0.0396714	0.0180164	473	289	case lastDiet pro
676	0-2 months	g__Akkermansia	diet	Formula	Exclusively BF	0.0317152	0.186063	0.0270001	0.0124996	473	148	case lastDiet pro
677	0-2 months	g__Phascolarctobacterium	delivery mode	Vaginal	C-section	0.0326211	0.187216	0.00609862	0.00282497	473	57	case lastDiet pro
678	0-2 months	o__Clostridiales_unknwn	age at visit (months)	age at visit (months)	age at visit (months)	0.0343904	0.193172	0.00921952	0.00434247	473	318	case lastDiet pro
679	0-2 months	f__Bifidobacteriaceae_unknwn	age at visit (months)	age at visit (months)	age at visit (months)	0.0385708	0.193308	0.00738534	0.00355564	473	51	case lastDiet pro
680	0-2 months	f__Enterococcaceae_unknwn	delivery mode	Vaginal	C-section	0.0395403	0.193308	-0.0261333	0.0125901	473	351	case lastDiet pro
681	0-2 months	g__Clostridium	age at visit (months)	age at visit (months)	age at visit (months)	0.0380464	0.193308	0.0218432	0.0104927	473	410	case lastDiet pro
682	0-2 months	g__Coprococcus	age at visit (months)	age at visit (months)	age at visit (months)	0.0394022	0.193308	0.00138756	0.000671038	473	114	case lastDiet pro
683	0-2 months	f__Erysipelotrichaceae_unclsfd	age at visit (months)	age at visit (months)	age at visit (months)	0.0379111	0.193308	0.00818666	0.00392947	473	289	case lastDiet pro
684	0-2 months	g__.Eubacterium.	case_id	AP Case	No AP	0.0381661	0.193308	-0.0115702	0.00550905	473	174	case lastDiet pro
685	0-2 months	g__Akkermansia	probiotics first year	Pro +	Pro -	0.03544	0.193308	0.0257304	0.0121329	473	148	case lastDiet pro
686	0-2 months	g__Oscillospira	diet	Formula	Exclusively BF	0.0405386	0.194585	0.0117579	0.00570968	473	117	case lastDiet pro
687	0-2 months	g__Anaerococcus	diet	Formula	Exclusively BF	0.0422024	0.196319	0.0181061	0.00883534	473	118	case lastDiet pro
688	0-2 months	g__Haemophilus	diet	Partially BF	Exclusively BF	0.042387	0.196319	-0.0511117	0.0251061	473	378	case lastDiet pro
689	0-2 months	g__Staphylococcus	age at visit (months)	age at visit (months)	age at visit (months)	5.57489e-18	1.96236e-15	-0.0477138	0.00527361	473	421	symptoms lastDiet pro (Control as reference)
690	0-2 months	o__Clostridiales_unknwn	diet	Formula	Exclusively BF	7.76947e-08	1.36743e-05	0.0861825	0.0154949	473	318	symptoms lastDiet pro (Control as reference)
691	0-2 months	g__Bacteroides	delivery mode	Vaginal	C-section	1.89253e-07	2.22057e-05	0.285163	0.0522575	473	469	symptoms lastDiet pro (Control as reference)
692	0-2 months	g__Roseburia	diet	Formula	Exclusively BF	4.00289e-06	0.000352254	0.0302782	0.00640295	473	114	symptoms lastDiet pro (Control as reference)
693	0-2 months	g__Veillonella	delivery mode	Vaginal	C-section	2.85806e-05	0.00201208	-0.0926304	0.0214971	473	441	symptoms lastDiet pro (Control as reference)
694	0-2 months	o__Clostridiales_unknwn	symptoms	Symptomatic	Control	3.449e-05	0.00202341	-0.0696827	0.0163722	473	318	symptoms lastDiet pro (Control as reference)
695	0-2 months	g__.Eubacterium.	diet	Formula	Exclusively BF	8.29427e-05	0.00417083	0.0233124	0.0057756	473	174	symptoms lastDiet pro (Control as reference)
696	0-2 months	g__Bifidobacterium	age at visit (months)	age at visit (months)	age at visit (months)	9.65448e-05	0.00420327	0.0455629	0.0115496	473	470	symptoms lastDiet pro (Control as reference)
697	0-2 months	f__Enterococcaceae_unknwn	age at visit (months)	age at visit (months)	age at visit (months)	0.00010747	0.00420327	-0.0179152	0.00457888	473	351	symptoms lastDiet pro (Control as reference)
698	0-2 months	f__Peptostreptococcaceae_unclsfd	diet	Formula	Exclusively BF	0.000168039	0.00537724	0.0264599	0.006924	473	48	symptoms lastDiet pro (Control as reference)
699	0-2 months	g__Oscillospira	age at visit (months)	age at visit (months)	age at visit (months)	0.000165815	0.00537724	0.00666262	0.00175205	473	117	symptoms lastDiet pro (Control as reference)
700	0-2 months	g__Streptococcus	age at visit (months)	age at visit (months)	age at visit (months)	0.000275249	0.00807396	-0.0320789	0.00874338	473	471	symptoms lastDiet pro (Control as reference)
701	0-2 months	g__Anaerococcus	diet	Partially BF	Exclusively BF	0.00036109	0.00977721	0.0307911	0.00854346	473	118	symptoms lastDiet pro (Control as reference)
702	0-2 months	g__.Eubacterium.	age at visit (months)	age at visit (months)	age at visit (months)	0.000456809	0.0114855	0.00697573	0.00197364	473	174	symptoms lastDiet pro (Control as reference)
703	0-2 months	g__.Ruminococcus.	age at visit (months)	age at visit (months)	age at visit (months)	0.000567983	0.0133287	0.013298	0.00382207	473	360	symptoms lastDiet pro (Control as reference)
704	0-2 months	g__Blautia	age at visit (months)	age at visit (months)	age at visit (months)	0.0010025	0.022055	0.0123664	0.00372553	473	281	symptoms lastDiet pro (Control as reference)
705	0-2 months	g__Lactobacillus	age at visit (months)	age at visit (months)	age at visit (months)	0.00158963	0.031086	0.018794	0.00591395	473	260	symptoms lastDiet pro (Control as reference)
706	0-2 months	g__Ruminococcus	age at visit (months)	age at visit (months)	age at visit (months)	0.00154891	0.031086	0.00349735	0.0010974	473	103	symptoms lastDiet pro (Control as reference)
707	0-2 months	f__Enterococcaceae_unknwn	diet	Formula	Exclusively BF	0.00182608	0.0338306	0.0476768	0.0151354	473	351	symptoms lastDiet pro (Control as reference)
708	0-2 months	o__Clostridiales_unknwn	symptoms	Resolved	Control	0.00261686	0.0460568	-0.0799074	0.0263735	473	318	symptoms lastDiet pro (Control as reference)
709	0-2 months	o__Clostridiales_unknwn	diet	Partially BF	Exclusively BF	0.00306104	0.0513088	0.0413685	0.0138852	473	318	symptoms lastDiet pro (Control as reference)
710	0-2 months	o__Clostridiales_unknwn	symptoms	Pre-symptomaic	Control	0.00340503	0.0521117	-0.0517877	0.0174713	473	318	symptoms lastDiet pro (Control as reference)
711	0-2 months	o__Clostridiales_unknwn	probiotics first year	Pro +	Pro -	0.00328135	0.0521117	0.0449093	0.0149932	473	318	symptoms lastDiet pro (Control as reference)
712	0-2 months	g__Lactobacillus	symptoms	Resolved	Control	0.00397052	0.0582343	0.0831195	0.0286797	473	260	symptoms lastDiet pro (Control as reference)
713	0-2 months	g__Staphylococcus	diet	Formula	Exclusively BF	0.00453699	0.0638808	-0.0429808	0.0149704	473	421	symptoms lastDiet pro (Control as reference)
714	0-2 months	g__Parabacteroides	delivery mode	Vaginal	C-section	0.00651025	0.087248	0.0636943	0.0230997	473	344	symptoms lastDiet pro (Control as reference)
715	0-2 months	g__Lactobacillus	probiotics first year	Pro +	Pro -	0.0075542	0.087248	0.0385783	0.0142255	473	260	symptoms lastDiet pro (Control as reference)
716	0-2 months	g__Dorea	age at visit (months)	age at visit (months)	age at visit (months)	0.00680256	0.087248	0.00712234	0.00261695	473	127	symptoms lastDiet pro (Control as reference)
717	0-2 months	g__.Eubacterium.	symptoms	Resolved	Control	0.0071324	0.087248	-0.0273604	0.0101093	473	174	symptoms lastDiet pro (Control as reference)
718	0-2 months	g__Haemophilus	age at visit (months)	age at visit (months)	age at visit (months)	0.00747047	0.087248	-0.0238264	0.00886106	473	378	symptoms lastDiet pro (Control as reference)
719	0-2 months	g__Akkermansia	age at visit (months)	age at visit (months)	age at visit (months)	0.00768377	0.087248	0.0109668	0.00409399	473	148	symptoms lastDiet pro (Control as reference)
720	0-2 months	g__Haemophilus	diet	Formula	Exclusively BF	0.00882461	0.0970707	-0.075588	0.0286314	473	378	symptoms lastDiet pro (Control as reference)
721	0-2 months	g__Ruminococcus	diet	Formula	Exclusively BF	0.00997348	0.106384	0.00917445	0.00353469	473	103	symptoms lastDiet pro (Control as reference)
722	0-2 months	g__Varibaculum	diet	Partially BF	Exclusively BF	0.0124526	0.118005	0.00691969	0.00275043	473	50	symptoms lastDiet pro (Control as reference)
723	0-2 months	f__Rikenellaceae_unclsfd	symptoms	Symptomatic	Control	0.0121718	0.118005	-0.0163938	0.00647019	473	105	symptoms lastDiet pro (Control as reference)
724	0-2 months	o__Clostridiales_unknwn	age at visit (months)	age at visit (months)	age at visit (months)	0.0130744	0.118005	0.0123859	0.00496843	473	318	symptoms lastDiet pro (Control as reference)
725	0-2 months	g__Faecalibacterium	diet	Formula	Exclusively BF	0.0126392	0.118005	0.0132507	0.00527423	473	152	symptoms lastDiet pro (Control as reference)
726	0-2 months	f__Enterobacteriaceae_unclsfd	delivery mode	Vaginal	C-section	0.0129274	0.118005	0.120266	0.0478452	473	455	symptoms lastDiet pro (Control as reference)
727	0-2 months	f__Enterobacteriaceae_unclsfd	probiotics first year	Pro +	Pro -	0.013024	0.118005	-0.143261	0.0570135	473	455	symptoms lastDiet pro (Control as reference)
728	0-2 months	f__Lachnospiraceae_unclsfd	age at visit (months)	age at visit (months)	age at visit (months)	0.0145877	0.128372	0.0105819	0.00431115	473	233	symptoms lastDiet pro (Control as reference)
729	0-2 months	g__Akkermansia	symptoms	Symptomatic	Control	0.0179719	0.154296	-0.0317953	0.0133295	473	148	symptoms lastDiet pro (Control as reference)
730	0-2 months	f__Enterobacteriaceae_unclsfd	symptoms	Pre-symptomaic	Control	0.0189114	0.158496	0.148932	0.0629437	473	455	symptoms lastDiet pro (Control as reference)
731	0-2 months	f__Enterobacteriaceae_unknwn	delivery mode	Vaginal	C-section	0.0224413	0.183706	-0.101249	0.0439108	473	453	symptoms lastDiet pro (Control as reference)
732	0-2 months	g__Staphylococcus	age at visit (months)	age at visit (months)	age at visit (months)	5.57489e-18	1.96236e-15	-0.0477138	0.00527361	473	421	symptoms lastDiet pro (Symptomatic as reference)
733	0-2 months	o__Clostridiales_unknwn	diet	Formula	Exclusively BF	7.76947e-08	1.36743e-05	0.0861825	0.0154949	473	318	symptoms lastDiet pro (Symptomatic as reference)
734	0-2 months	g__Bacteroides	delivery mode	Vaginal	C-section	1.89253e-07	2.22057e-05	0.285163	0.0522575	473	469	symptoms lastDiet pro (Symptomatic as reference)
735	0-2 months	g__Roseburia	diet	Formula	Exclusively BF	4.00289e-06	0.000352254	0.0302782	0.00640295	473	114	symptoms lastDiet pro (Symptomatic as reference)
736	0-2 months	g__Veillonella	delivery mode	Vaginal	C-section	2.85806e-05	0.00201208	-0.0926304	0.0214971	473	441	symptoms lastDiet pro (Symptomatic as reference)
737	0-2 months	o__Clostridiales_unknwn	symptoms	Control	Symptomatic	3.449e-05	0.00202341	0.0696827	0.0163722	473	318	symptoms lastDiet pro (Symptomatic as reference)
738	0-2 months	g__.Eubacterium.	diet	Formula	Exclusively BF	8.29427e-05	0.00417083	0.0233124	0.0057756	473	174	symptoms lastDiet pro (Symptomatic as reference)
739	0-2 months	g__Bifidobacterium	age at visit (months)	age at visit (months)	age at visit (months)	9.65448e-05	0.00420327	0.0455629	0.0115496	473	470	symptoms lastDiet pro (Symptomatic as reference)
740	0-2 months	f__Enterococcaceae_unknwn	age at visit (months)	age at visit (months)	age at visit (months)	0.00010747	0.00420327	-0.0179152	0.00457888	473	351	symptoms lastDiet pro (Symptomatic as reference)
741	0-2 months	f__Peptostreptococcaceae_unclsfd	diet	Formula	Exclusively BF	0.000168039	0.00537724	0.0264599	0.006924	473	48	symptoms lastDiet pro (Symptomatic as reference)
742	0-2 months	g__Oscillospira	age at visit (months)	age at visit (months)	age at visit (months)	0.000165815	0.00537724	0.00666262	0.00175205	473	117	symptoms lastDiet pro (Symptomatic as reference)
743	0-2 months	g__Streptococcus	age at visit (months)	age at visit (months)	age at visit (months)	0.000275249	0.00807396	-0.0320789	0.00874338	473	471	symptoms lastDiet pro (Symptomatic as reference)
744	0-2 months	g__Anaerococcus	diet	Partially BF	Exclusively BF	0.00036109	0.00977721	0.0307911	0.00854346	473	118	symptoms lastDiet pro (Symptomatic as reference)
745	0-2 months	g__.Eubacterium.	age at visit (months)	age at visit (months)	age at visit (months)	0.000456809	0.0114855	0.00697573	0.00197364	473	174	symptoms lastDiet pro (Symptomatic as reference)
746	0-2 months	g__.Ruminococcus.	age at visit (months)	age at visit (months)	age at visit (months)	0.000567983	0.0133287	0.013298	0.00382207	473	360	symptoms lastDiet pro (Symptomatic as reference)
747	0-2 months	g__Blautia	age at visit (months)	age at visit (months)	age at visit (months)	0.0010025	0.022055	0.0123664	0.00372553	473	281	symptoms lastDiet pro (Symptomatic as reference)
748	0-2 months	g__Lactobacillus	age at visit (months)	age at visit (months)	age at visit (months)	0.00158963	0.031086	0.018794	0.00591395	473	260	symptoms lastDiet pro (Symptomatic as reference)
749	0-2 months	g__Ruminococcus	age at visit (months)	age at visit (months)	age at visit (months)	0.00154891	0.031086	0.00349735	0.0010974	473	103	symptoms lastDiet pro (Symptomatic as reference)
750	0-2 months	f__Enterococcaceae_unknwn	diet	Formula	Exclusively BF	0.00182608	0.0338306	0.0476768	0.0151354	473	351	symptoms lastDiet pro (Symptomatic as reference)
751	0-2 months	g__Lactobacillus	symptoms	Pre-symptomaic	Symptomatic	0.00304953	0.0513088	-0.0511513	0.0171707	473	260	symptoms lastDiet pro (Symptomatic as reference)
752	0-2 months	o__Clostridiales_unknwn	diet	Partially BF	Exclusively BF	0.00306104	0.0513088	0.0413685	0.0138852	473	318	symptoms lastDiet pro (Symptomatic as reference)
753	0-2 months	o__Clostridiales_unknwn	probiotics first year	Pro +	Pro -	0.00328135	0.0525017	0.0449093	0.0149932	473	318	symptoms lastDiet pro (Symptomatic as reference)
754	0-2 months	g__Staphylococcus	diet	Formula	Exclusively BF	0.00453699	0.0694356	-0.0429808	0.0149704	473	421	symptoms lastDiet pro (Symptomatic as reference)
755	0-2 months	g__Parabacteroides	delivery mode	Vaginal	C-section	0.00651025	0.0954837	0.0636943	0.0230997	473	344	symptoms lastDiet pro (Symptomatic as reference)
756	0-2 months	g__Dorea	age at visit (months)	age at visit (months)	age at visit (months)	0.00680256	0.0957801	0.00712234	0.00261695	473	127	symptoms lastDiet pro (Symptomatic as reference)
757	0-2 months	g__Lactobacillus	probiotics first year	Pro +	Pro -	0.0075542	0.096596	0.0385783	0.0142255	473	260	symptoms lastDiet pro (Symptomatic as reference)
758	0-2 months	g__Haemophilus	age at visit (months)	age at visit (months)	age at visit (months)	0.00747047	0.096596	-0.0238264	0.00886106	473	378	symptoms lastDiet pro (Symptomatic as reference)
759	0-2 months	g__Akkermansia	age at visit (months)	age at visit (months)	age at visit (months)	0.00768377	0.096596	0.0109668	0.00409399	473	148	symptoms lastDiet pro (Symptomatic as reference)
760	0-2 months	g__Haemophilus	diet	Formula	Exclusively BF	0.00882461	0.107112	-0.075588	0.0286314	473	378	symptoms lastDiet pro (Symptomatic as reference)
761	0-2 months	g__Ruminococcus	diet	Formula	Exclusively BF	0.00997348	0.117022	0.00917445	0.00353469	473	103	symptoms lastDiet pro (Symptomatic as reference)
762	0-2 months	g__Varibaculum	diet	Partially BF	Exclusively BF	0.0124526	0.127839	0.00691969	0.00275043	473	50	symptoms lastDiet pro (Symptomatic as reference)
763	0-2 months	f__Rikenellaceae_unclsfd	symptoms	Control	Symptomatic	0.0121718	0.127839	0.0163938	0.00647019	473	105	symptoms lastDiet pro (Symptomatic as reference)
764	0-2 months	o__Clostridiales_unknwn	age at visit (months)	age at visit (months)	age at visit (months)	0.0130744	0.127839	0.0123859	0.00496843	473	318	symptoms lastDiet pro (Symptomatic as reference)
765	0-2 months	g__Faecalibacterium	diet	Formula	Exclusively BF	0.0126392	0.127839	0.0132507	0.00527423	473	152	symptoms lastDiet pro (Symptomatic as reference)
766	0-2 months	f__Enterobacteriaceae_unclsfd	delivery mode	Vaginal	C-section	0.0129274	0.127839	0.120266	0.0478452	473	455	symptoms lastDiet pro (Symptomatic as reference)
767	0-2 months	f__Enterobacteriaceae_unclsfd	probiotics first year	Pro +	Pro -	0.013024	0.127839	-0.143261	0.0570135	473	455	symptoms lastDiet pro (Symptomatic as reference)
768	0-2 months	f__Lachnospiraceae_unclsfd	age at visit (months)	age at visit (months)	age at visit (months)	0.0145877	0.138781	0.0105819	0.00431115	473	233	symptoms lastDiet pro (Symptomatic as reference)
769	0-2 months	g__Akkermansia	symptoms	Control	Symptomatic	0.0179719	0.166477	0.0317953	0.0133295	473	148	symptoms lastDiet pro (Symptomatic as reference)
770	0-2 months	g__Parabacteroides	symptoms	Pre-symptomaic	Symptomatic	0.0189265	0.170824	0.0380975	0.0161592	473	344	symptoms lastDiet pro (Symptomatic as reference)
771	0-2 months	f__Enterobacteriaceae_unknwn	delivery mode	Vaginal	C-section	0.0224413	0.197484	-0.101249	0.0439108	473	453	symptoms lastDiet pro (Symptomatic as reference)
772	6+ months	f__Ruminococcaceae_unclsfd	diet	Formula	Exclusively BF	2.37902e-08	8.27901e-06	0.0628531	0.0107374	179	99	case lastDiet pro
773	6+ months	g__Veillonella	diet	Formula	Exclusively BF	1.27971e-07	1.61298e-05	-0.115141	0.0208898	179	179	case lastDiet pro
774	6+ months	g__Coprobacillus	diet	Formula	Exclusively BF	1.3905e-07	1.61298e-05	0.0167049	0.00304021	179	63	case lastDiet pro
775	6+ months	g__Oscillospira	diet	Formula	Exclusively BF	2.00608e-07	1.74529e-05	0.0440763	0.0081348	179	144	case lastDiet pro
776	6+ months	g__Bifidobacterium	diet	Formula	Exclusively BF	3.4142e-07	2.37628e-05	-0.235426	0.0443687	179	178	case lastDiet pro
777	6+ months	f__Lachnospiraceae_unclsfd	diet	Formula	Exclusively BF	2.89134e-05	0.00153083	0.0670233	0.0155979	179	151	case lastDiet pro
778	6+ months	g__Faecalibacterium	age at visit (months)	age at visit (months)	age at visit (months)	3.07925e-05	0.00153083	0.0506252	0.0118243	179	109	case lastDiet pro
779	6+ months	g__Akkermansia	diet	Formula	Exclusively BF	0.000117945	0.00513062	0.0900802	0.0228585	179	93	case lastDiet pro
780	6+ months	f__Enterococcaceae_unknwn	diet	Formula	Exclusively BF	0.00026351	0.00917014	-0.022558	0.00605405	179	109	case lastDiet pro
781	6+ months	f__Enterobacteriaceae_unknwn	delivery mode	Vaginal	C-section	0.000263469	0.00917014	-0.0621851	0.0166888	179	168	case lastDiet pro
782	6+ months	g__Dorea	diet	Formula	Exclusively BF	0.000289947	0.00917287	0.0543111	0.0146788	179	126	case lastDiet pro
783	6+ months	g__Lactobacillus	diet	Formula	Exclusively BF	0.000373508	0.0108317	-0.0680194	0.0187378	179	140	case lastDiet pro
784	6+ months	g__Blautia	diet	Formula	Exclusively BF	0.000417244	0.0111693	0.0833246	0.0231511	179	149	case lastDiet pro
785	6+ months	g__Haemophilus	diet	Formula	Exclusively BF	0.00132904	0.0330362	-0.0727143	0.0222834	179	160	case lastDiet pro
786	6+ months	g__Coprococcus	diet	Partially BF	Exclusively BF	0.00166442	0.0386146	0.0722302	0.0226083	179	129	case lastDiet pro
787	6+ months	g__Rothia	diet	Partially BF	Exclusively BF	0.00294196	0.05119	-0.00989949	0.0032814	179	71	case lastDiet pro
788	6+ months	g__Bifidobacterium	age at visit (months)	age at visit (months)	age at visit (months)	0.00258266	0.05119	-0.0585836	0.019156	179	178	case lastDiet pro
789	6+ months	g__SMB53	diet	Formula	Exclusively BF	0.00238445	0.05119	0.015986	0.00518453	179	52	case lastDiet pro
790	6+ months	g__Campylobacter	diet	Formula	Exclusively BF	0.00278677	0.05119	-0.0137656	0.00453692	179	73	case lastDiet pro
791	6+ months	g__Campylobacter	probiotics first year	Pro +	Pro -	0.00281596	0.05119	-0.0159221	0.00525343	179	73	case lastDiet pro
792	6+ months	o__Clostridiales_unclsfd	diet	Formula	Exclusively BF	0.00329378	0.0545826	0.0229923	0.00771397	179	63	case lastDiet pro
793	6+ months	g__Streptococcus	diet	Formula	Exclusively BF	0.00375217	0.0568372	-0.0421898	0.0143582	179	179	case lastDiet pro
794	6+ months	g__Megasphaera	diet	Formula	Exclusively BF	0.00375648	0.0568372	-0.0305652	0.0104034	179	69	case lastDiet pro
795	6+ months	o__Clostridiales_unknwn	diet	Formula	Exclusively BF	0.00438902	0.0636409	0.062029	0.0214859	179	173	case lastDiet pro
796	6+ months	g__Phascolarctobacterium	diet	Formula	Exclusively BF	0.00492243	0.0658848	0.0137491	0.00482609	179	29	case lastDiet pro
797	6+ months	g__.Eubacterium.	diet	Formula	Exclusively BF	0.00485257	0.0658848	0.0292351	0.0102447	179	144	case lastDiet pro
798	6+ months	g__Lactobacillus	age at visit (months)	age at visit (months)	age at visit (months)	0.00656359	0.0833216	-0.0222615	0.00808997	179	140	case lastDiet pro
799	6+ months	f__Lachnospiraceae_unknwn	age at visit (months)	age at visit (months)	age at visit (months)	0.00737489	0.0833216	0.0111696	0.00411913	179	75	case lastDiet pro
800	6+ months	g__Roseburia	age at visit (months)	age at visit (months)	age at visit (months)	0.00733609	0.0833216	0.0216599	0.00798237	179	96	case lastDiet pro
801	6+ months	g__Peptoniphilus	diet	Partially BF	Exclusively BF	0.00742233	0.0833216	0.0108707	0.0040122	179	27	case lastDiet pro
802	6+ months	g__Coprobacillus	diet	Partially BF	Exclusively BF	0.00702231	0.0833216	0.00999192	0.00366199	179	63	case lastDiet pro
803	6+ months	o__Clostridiales_unclsfd	age at visit (months)	age at visit (months)	age at visit (months)	0.0090258	0.0960903	0.00879598	0.00333047	179	63	case lastDiet pro
804	6+ months	g__Coprococcus	delivery mode	Vaginal	C-section	0.00911201	0.0960903	0.0460771	0.0174686	179	129	case lastDiet pro
805	6+ months	g__Lactobacillus	diet	Partially BF	Exclusively BF	0.00997941	0.0992238	-0.0588053	0.0225701	179	140	case lastDiet pro
806	6+ months	f__Enterobacteriaceae_unknwn	probiotics first year	Pro +	Pro -	0.00996315	0.0992238	-0.0541106	0.0207636	179	168	case lastDiet pro
807	6+ months	g__Anaerococcus	diet	Partially BF	Exclusively BF	0.0120708	0.116684	0.00756329	0.00298123	179	32	case lastDiet pro
808	6+ months	f__Bifidobacteriaceae_unknwn	diet	Formula	Exclusively BF	0.0140181	0.123581	-0.0292904	0.0118003	179	44	case lastDiet pro
809	6+ months	f__Enterococcaceae_unknwn	diet	Partially BF	Exclusively BF	0.0142048	0.123581	-0.0180649	0.00729223	179	109	case lastDiet pro
810	6+ months	g__Moryella	case_id	AP Case	No AP	0.0140898	0.123581	-0.0172581	0.00695812	179	21	case lastDiet pro
811	6+ months	g__.Ruminococcus.	diet	Formula	Exclusively BF	0.0136351	0.123581	0.062096	0.0249143	179	167	case lastDiet pro
812	6+ months	f__Ruminococcaceae_unclsfd	probiotics first year	Pro +	Pro -	0.0151488	0.12858	0.0305034	0.0124332	179	99	case lastDiet pro
813	6+ months	g__Varibaculum	age at visit (months)	age at visit (months)	age at visit (months)	0.0165834	0.135154	-0.00112615	0.000465446	179	23	case lastDiet pro
814	6+ months	g__Clostridium	probiotics first year	Pro +	Pro -	0.0168911	0.135154	-0.051455	0.0213278	179	162	case lastDiet pro
815	6+ months	g__Dorea	case_id	AP Case	No AP	0.0170885	0.135154	0.0408962	0.0169821	179	126	case lastDiet pro
816	6+ months	g__Bacteroides	diet	Formula	Exclusively BF	0.0175911	0.136038	0.143787	0.0599803	179	179	case lastDiet pro
817	6+ months	g__Streptococcus	case_id	AP Case	No AP	0.0191607	0.144955	-0.0392799	0.0166111	179	179	case lastDiet pro
818	6+ months	g__Ruminococcus	diet	Formula	Exclusively BF	0.0204814	0.151649	0.0171895	0.00734891	179	123	case lastDiet pro
819	6+ months	g__Parabacteroides	delivery mode	Vaginal	C-section	0.0217269	0.15752	0.0689816	0.0297822	179	128	case lastDiet pro
820	6+ months	g__Sutterella	diet	Formula	Exclusively BF	0.0246083	0.174769	-0.0246794	0.0108843	179	57	case lastDiet pro
821	6+ months	g__Bacteroides	diet	Partially BF	Exclusively BF	0.0265596	0.184855	0.16163	0.0722475	179	179	case lastDiet pro
822	6+ months	g__Parabacteroides	probiotics first year	Pro +	Pro -	0.0293684	0.193411	-0.0814018	0.0370539	179	128	case lastDiet pro
823	6+ months	g__Clostridium	delivery mode	Vaginal	C-section	0.0286039	0.193411	-0.0378413	0.0171423	179	162	case lastDiet pro
824	6+ months	g__Coprococcus	diet	Formula	Exclusively BF	0.0294816	0.193411	0.0412046	0.0187695	179	129	case lastDiet pro
825	6+ months	g__Megasphaera	delivery mode	Vaginal	C-section	0.0300121	0.193411	-0.0211857	0.00968231	179	69	case lastDiet pro
826	6+ months	f__Ruminococcaceae_unclsfd	diet	Formula	Exclusively BF	2.37902e-08	8.27901e-06	0.0628531	0.0107374	179	99	symptoms lastDiet pro (Control as reference)
827	6+ months	g__Veillonella	diet	Formula	Exclusively BF	1.27971e-07	1.61298e-05	-0.115141	0.0208898	179	179	symptoms lastDiet pro (Control as reference)
828	6+ months	g__Coprobacillus	diet	Formula	Exclusively BF	1.3905e-07	1.61298e-05	0.0167049	0.00304021	179	63	symptoms lastDiet pro (Control as reference)
829	6+ months	g__Oscillospira	diet	Formula	Exclusively BF	2.00608e-07	1.74529e-05	0.0440763	0.0081348	179	144	symptoms lastDiet pro (Control as reference)
830	6+ months	g__Bifidobacterium	diet	Formula	Exclusively BF	3.4142e-07	2.37628e-05	-0.235426	0.0443687	179	178	symptoms lastDiet pro (Control as reference)
831	6+ months	f__Lachnospiraceae_unclsfd	diet	Formula	Exclusively BF	2.89134e-05	0.00153083	0.0670233	0.0155979	179	151	symptoms lastDiet pro (Control as reference)
832	6+ months	g__Faecalibacterium	age at visit (months)	age at visit (months)	age at visit (months)	3.07925e-05	0.00153083	0.0506252	0.0118243	179	109	symptoms lastDiet pro (Control as reference)
833	6+ months	g__Akkermansia	diet	Formula	Exclusively BF	0.000117945	0.00513062	0.0900802	0.0228585	179	93	symptoms lastDiet pro (Control as reference)
834	6+ months	f__Enterococcaceae_unknwn	diet	Formula	Exclusively BF	0.00026351	0.00917014	-0.022558	0.00605405	179	109	symptoms lastDiet pro (Control as reference)
835	6+ months	f__Enterobacteriaceae_unknwn	delivery mode	Vaginal	C-section	0.000263469	0.00917014	-0.0621851	0.0166888	179	168	symptoms lastDiet pro (Control as reference)
836	6+ months	g__Dorea	diet	Formula	Exclusively BF	0.000289947	0.00917287	0.0543111	0.0146788	179	126	symptoms lastDiet pro (Control as reference)
837	6+ months	g__Lactobacillus	diet	Formula	Exclusively BF	0.000373508	0.0108317	-0.0680194	0.0187378	179	140	symptoms lastDiet pro (Control as reference)
838	6+ months	g__Blautia	diet	Formula	Exclusively BF	0.000417244	0.0111693	0.0833246	0.0231511	179	149	symptoms lastDiet pro (Control as reference)
839	6+ months	g__Haemophilus	diet	Formula	Exclusively BF	0.00132904	0.0330362	-0.0727143	0.0222834	179	160	symptoms lastDiet pro (Control as reference)
840	6+ months	g__Coprococcus	diet	Partially BF	Exclusively BF	0.00166442	0.0386146	0.0722302	0.0226083	179	129	symptoms lastDiet pro (Control as reference)
841	6+ months	g__Rothia	diet	Partially BF	Exclusively BF	0.00294196	0.05119	-0.00989949	0.0032814	179	71	symptoms lastDiet pro (Control as reference)
842	6+ months	g__Bifidobacterium	age at visit (months)	age at visit (months)	age at visit (months)	0.00258266	0.05119	-0.0585836	0.019156	179	178	symptoms lastDiet pro (Control as reference)
843	6+ months	g__SMB53	diet	Formula	Exclusively BF	0.00238445	0.05119	0.015986	0.00518453	179	52	symptoms lastDiet pro (Control as reference)
844	6+ months	g__Campylobacter	diet	Formula	Exclusively BF	0.00278677	0.05119	-0.0137656	0.00453692	179	73	symptoms lastDiet pro (Control as reference)
845	6+ months	g__Campylobacter	probiotics first year	Pro +	Pro -	0.00281596	0.05119	-0.0159221	0.00525343	179	73	symptoms lastDiet pro (Control as reference)
846	6+ months	o__Clostridiales_unclsfd	diet	Formula	Exclusively BF	0.00329378	0.0545826	0.0229923	0.00771397	179	63	symptoms lastDiet pro (Control as reference)
847	6+ months	g__Streptococcus	diet	Formula	Exclusively BF	0.00375217	0.0568372	-0.0421898	0.0143582	179	179	symptoms lastDiet pro (Control as reference)
848	6+ months	g__Megasphaera	diet	Formula	Exclusively BF	0.00375648	0.0568372	-0.0305652	0.0104034	179	69	symptoms lastDiet pro (Control as reference)
849	6+ months	o__Clostridiales_unknwn	diet	Formula	Exclusively BF	0.00438902	0.0636409	0.062029	0.0214859	179	173	symptoms lastDiet pro (Control as reference)
850	6+ months	g__Phascolarctobacterium	diet	Formula	Exclusively BF	0.00492243	0.0658848	0.0137491	0.00482609	179	29	symptoms lastDiet pro (Control as reference)
851	6+ months	g__.Eubacterium.	diet	Formula	Exclusively BF	0.00485257	0.0658848	0.0292351	0.0102447	179	144	symptoms lastDiet pro (Control as reference)
852	6+ months	g__Lactobacillus	age at visit (months)	age at visit (months)	age at visit (months)	0.00656359	0.0833216	-0.0222615	0.00808997	179	140	symptoms lastDiet pro (Control as reference)
853	6+ months	f__Lachnospiraceae_unknwn	age at visit (months)	age at visit (months)	age at visit (months)	0.00737489	0.0833216	0.0111696	0.00411913	179	75	symptoms lastDiet pro (Control as reference)
854	6+ months	g__Roseburia	age at visit (months)	age at visit (months)	age at visit (months)	0.00733609	0.0833216	0.0216599	0.00798237	179	96	symptoms lastDiet pro (Control as reference)
855	6+ months	g__Peptoniphilus	diet	Partially BF	Exclusively BF	0.00742233	0.0833216	0.0108707	0.0040122	179	27	symptoms lastDiet pro (Control as reference)
856	6+ months	g__Coprobacillus	diet	Partially BF	Exclusively BF	0.00702231	0.0833216	0.00999192	0.00366199	179	63	symptoms lastDiet pro (Control as reference)
857	6+ months	o__Clostridiales_unclsfd	age at visit (months)	age at visit (months)	age at visit (months)	0.0090258	0.0960903	0.00879598	0.00333047	179	63	symptoms lastDiet pro (Control as reference)
858	6+ months	g__Coprococcus	delivery mode	Vaginal	C-section	0.00911201	0.0960903	0.0460771	0.0174686	179	129	symptoms lastDiet pro (Control as reference)
859	6+ months	g__Lactobacillus	diet	Partially BF	Exclusively BF	0.00997941	0.0992238	-0.0588053	0.0225701	179	140	symptoms lastDiet pro (Control as reference)
860	6+ months	f__Enterobacteriaceae_unknwn	probiotics first year	Pro +	Pro -	0.00996315	0.0992238	-0.0541106	0.0207636	179	168	symptoms lastDiet pro (Control as reference)
861	6+ months	g__Anaerococcus	diet	Partially BF	Exclusively BF	0.0120708	0.116684	0.00756329	0.00298123	179	32	symptoms lastDiet pro (Control as reference)
862	6+ months	f__Bifidobacteriaceae_unknwn	diet	Formula	Exclusively BF	0.0140181	0.123581	-0.0292904	0.0118003	179	44	symptoms lastDiet pro (Control as reference)
863	6+ months	f__Enterococcaceae_unknwn	diet	Partially BF	Exclusively BF	0.0142048	0.123581	-0.0180649	0.00729223	179	109	symptoms lastDiet pro (Control as reference)
864	6+ months	g__Moryella	symptoms	Resolved	Control	0.0140898	0.123581	-0.0172581	0.00695812	179	21	symptoms lastDiet pro (Control as reference)
865	6+ months	g__.Ruminococcus.	diet	Formula	Exclusively BF	0.0136351	0.123581	0.062096	0.0249143	179	167	symptoms lastDiet pro (Control as reference)
866	6+ months	f__Ruminococcaceae_unclsfd	probiotics first year	Pro +	Pro -	0.0151488	0.12858	0.0305034	0.0124332	179	99	symptoms lastDiet pro (Control as reference)
867	6+ months	g__Varibaculum	age at visit (months)	age at visit (months)	age at visit (months)	0.0165834	0.135154	-0.00112615	0.000465446	179	23	symptoms lastDiet pro (Control as reference)
868	6+ months	g__Clostridium	probiotics first year	Pro +	Pro -	0.0168911	0.135154	-0.051455	0.0213278	179	162	symptoms lastDiet pro (Control as reference)
869	6+ months	g__Dorea	symptoms	Resolved	Control	0.0170885	0.135154	0.0408962	0.0169821	179	126	symptoms lastDiet pro (Control as reference)
870	6+ months	g__Bacteroides	diet	Formula	Exclusively BF	0.0175911	0.136038	0.143787	0.0599803	179	179	symptoms lastDiet pro (Control as reference)
871	6+ months	g__Streptococcus	symptoms	Resolved	Control	0.0191607	0.144955	-0.0392799	0.0166111	179	179	symptoms lastDiet pro (Control as reference)
872	6+ months	g__Ruminococcus	diet	Formula	Exclusively BF	0.0204814	0.151649	0.0171895	0.00734891	179	123	symptoms lastDiet pro (Control as reference)
873	6+ months	g__Parabacteroides	delivery mode	Vaginal	C-section	0.0217269	0.15752	0.0689816	0.0297822	179	128	symptoms lastDiet pro (Control as reference)
874	6+ months	g__Sutterella	diet	Formula	Exclusively BF	0.0246083	0.174769	-0.0246794	0.0108843	179	57	symptoms lastDiet pro (Control as reference)
875	6+ months	g__Bacteroides	diet	Partially BF	Exclusively BF	0.0265596	0.184855	0.16163	0.0722475	179	179	symptoms lastDiet pro (Control as reference)
876	6+ months	g__Parabacteroides	probiotics first year	Pro +	Pro -	0.0293684	0.193411	-0.0814018	0.0370539	179	128	symptoms lastDiet pro (Control as reference)
877	6+ months	g__Clostridium	delivery mode	Vaginal	C-section	0.0286039	0.193411	-0.0378413	0.0171423	179	162	symptoms lastDiet pro (Control as reference)
878	6+ months	g__Coprococcus	diet	Formula	Exclusively BF	0.0294816	0.193411	0.0412046	0.0187695	179	129	symptoms lastDiet pro (Control as reference)
879	6+ months	g__Megasphaera	delivery mode	Vaginal	C-section	0.0300121	0.193411	-0.0211857	0.00968231	179	69	symptoms lastDiet pro (Control as reference)
880	6+ months	f__Ruminococcaceae_unclsfd	diet	Formula	Exclusively BF	2.37902e-08	8.27901e-06	0.0628531	0.0107374	179	99	symptoms lastDiet pro (Symptomatic as reference)
881	6+ months	g__Veillonella	diet	Formula	Exclusively BF	1.27971e-07	1.61298e-05	-0.115141	0.0208898	179	179	symptoms lastDiet pro (Symptomatic as reference)
882	6+ months	g__Coprobacillus	diet	Formula	Exclusively BF	1.3905e-07	1.61298e-05	0.0167049	0.00304021	179	63	symptoms lastDiet pro (Symptomatic as reference)
883	6+ months	g__Oscillospira	diet	Formula	Exclusively BF	2.00608e-07	1.74529e-05	0.0440763	0.0081348	179	144	symptoms lastDiet pro (Symptomatic as reference)
884	6+ months	g__Bifidobacterium	diet	Formula	Exclusively BF	3.4142e-07	2.37628e-05	-0.235426	0.0443687	179	178	symptoms lastDiet pro (Symptomatic as reference)
885	6+ months	f__Lachnospiraceae_unclsfd	diet	Formula	Exclusively BF	2.89134e-05	0.00153083	0.0670233	0.0155979	179	151	symptoms lastDiet pro (Symptomatic as reference)
886	6+ months	g__Faecalibacterium	age at visit (months)	age at visit (months)	age at visit (months)	3.07925e-05	0.00153083	0.0506252	0.0118243	179	109	symptoms lastDiet pro (Symptomatic as reference)
887	6+ months	g__Akkermansia	diet	Formula	Exclusively BF	0.000117945	0.00513062	0.0900802	0.0228585	179	93	symptoms lastDiet pro (Symptomatic as reference)
888	6+ months	f__Enterococcaceae_unknwn	diet	Formula	Exclusively BF	0.00026351	0.00917014	-0.022558	0.00605405	179	109	symptoms lastDiet pro (Symptomatic as reference)
889	6+ months	f__Enterobacteriaceae_unknwn	delivery mode	Vaginal	C-section	0.000263469	0.00917014	-0.0621851	0.0166888	179	168	symptoms lastDiet pro (Symptomatic as reference)
890	6+ months	g__Dorea	diet	Formula	Exclusively BF	0.000289947	0.00917287	0.0543111	0.0146788	179	126	symptoms lastDiet pro (Symptomatic as reference)
891	6+ months	g__Lactobacillus	diet	Formula	Exclusively BF	0.000373508	0.0108317	-0.0680194	0.0187378	179	140	symptoms lastDiet pro (Symptomatic as reference)
892	6+ months	g__Blautia	diet	Formula	Exclusively BF	0.000417244	0.0111693	0.0833246	0.0231511	179	149	symptoms lastDiet pro (Symptomatic as reference)
893	6+ months	g__Haemophilus	diet	Formula	Exclusively BF	0.00132904	0.0330362	-0.0727143	0.0222834	179	160	symptoms lastDiet pro (Symptomatic as reference)
894	6+ months	g__Coprococcus	diet	Partially BF	Exclusively BF	0.00166442	0.0386146	0.0722302	0.0226083	179	129	symptoms lastDiet pro (Symptomatic as reference)
895	6+ months	g__Rothia	diet	Partially BF	Exclusively BF	0.00294196	0.05119	-0.00989949	0.0032814	179	71	symptoms lastDiet pro (Symptomatic as reference)
896	6+ months	g__Bifidobacterium	age at visit (months)	age at visit (months)	age at visit (months)	0.00258266	0.05119	-0.0585836	0.019156	179	178	symptoms lastDiet pro (Symptomatic as reference)
897	6+ months	g__SMB53	diet	Formula	Exclusively BF	0.00238445	0.05119	0.015986	0.00518453	179	52	symptoms lastDiet pro (Symptomatic as reference)
898	6+ months	g__Campylobacter	diet	Formula	Exclusively BF	0.00278677	0.05119	-0.0137656	0.00453692	179	73	symptoms lastDiet pro (Symptomatic as reference)
899	6+ months	g__Campylobacter	probiotics first year	Pro +	Pro -	0.00281596	0.05119	-0.0159221	0.00525343	179	73	symptoms lastDiet pro (Symptomatic as reference)
900	6+ months	o__Clostridiales_unclsfd	diet	Formula	Exclusively BF	0.00329378	0.0545826	0.0229923	0.00771397	179	63	symptoms lastDiet pro (Symptomatic as reference)
901	6+ months	g__Streptococcus	diet	Formula	Exclusively BF	0.00375217	0.0568372	-0.0421898	0.0143582	179	179	symptoms lastDiet pro (Symptomatic as reference)
902	6+ months	g__Megasphaera	diet	Formula	Exclusively BF	0.00375648	0.0568372	-0.0305652	0.0104034	179	69	symptoms lastDiet pro (Symptomatic as reference)
903	6+ months	o__Clostridiales_unknwn	diet	Formula	Exclusively BF	0.00438902	0.0636409	0.062029	0.0214859	179	173	symptoms lastDiet pro (Symptomatic as reference)
904	6+ months	g__Phascolarctobacterium	diet	Formula	Exclusively BF	0.00492243	0.0658848	0.0137491	0.00482609	179	29	symptoms lastDiet pro (Symptomatic as reference)
905	6+ months	g__.Eubacterium.	diet	Formula	Exclusively BF	0.00485257	0.0658848	0.0292351	0.0102447	179	144	symptoms lastDiet pro (Symptomatic as reference)
906	6+ months	g__Lactobacillus	age at visit (months)	age at visit (months)	age at visit (months)	0.00656359	0.0833216	-0.0222615	0.00808997	179	140	symptoms lastDiet pro (Symptomatic as reference)
907	6+ months	f__Lachnospiraceae_unknwn	age at visit (months)	age at visit (months)	age at visit (months)	0.00737489	0.0833216	0.0111696	0.00411913	179	75	symptoms lastDiet pro (Symptomatic as reference)
908	6+ months	g__Roseburia	age at visit (months)	age at visit (months)	age at visit (months)	0.00733609	0.0833216	0.0216599	0.00798237	179	96	symptoms lastDiet pro (Symptomatic as reference)
909	6+ months	g__Peptoniphilus	diet	Partially BF	Exclusively BF	0.00742233	0.0833216	0.0108707	0.0040122	179	27	symptoms lastDiet pro (Symptomatic as reference)
910	6+ months	g__Coprobacillus	diet	Partially BF	Exclusively BF	0.00702231	0.0833216	0.00999192	0.00366199	179	63	symptoms lastDiet pro (Symptomatic as reference)
911	6+ months	o__Clostridiales_unclsfd	age at visit (months)	age at visit (months)	age at visit (months)	0.0090258	0.0960903	0.00879598	0.00333047	179	63	symptoms lastDiet pro (Symptomatic as reference)
912	6+ months	g__Coprococcus	delivery mode	Vaginal	C-section	0.00911201	0.0960903	0.0460771	0.0174686	179	129	symptoms lastDiet pro (Symptomatic as reference)
913	6+ months	g__Lactobacillus	diet	Partially BF	Exclusively BF	0.00997941	0.0992238	-0.0588053	0.0225701	179	140	symptoms lastDiet pro (Symptomatic as reference)
914	6+ months	f__Enterobacteriaceae_unknwn	probiotics first year	Pro +	Pro -	0.00996315	0.0992238	-0.0541106	0.0207636	179	168	symptoms lastDiet pro (Symptomatic as reference)
915	6+ months	g__Anaerococcus	diet	Partially BF	Exclusively BF	0.0120708	0.116684	0.00756329	0.00298123	179	32	symptoms lastDiet pro (Symptomatic as reference)
916	6+ months	f__Bifidobacteriaceae_unknwn	diet	Formula	Exclusively BF	0.0140181	0.123581	-0.0292904	0.0118003	179	44	symptoms lastDiet pro (Symptomatic as reference)
917	6+ months	f__Enterococcaceae_unknwn	diet	Partially BF	Exclusively BF	0.0142048	0.123581	-0.0180649	0.00729223	179	109	symptoms lastDiet pro (Symptomatic as reference)
918	6+ months	g__Moryella	symptoms	Resolved	Symptomatic	0.0140898	0.123581	-0.0172581	0.00695812	179	21	symptoms lastDiet pro (Symptomatic as reference)
919	6+ months	g__.Ruminococcus.	diet	Formula	Exclusively BF	0.0136351	0.123581	0.062096	0.0249143	179	167	symptoms lastDiet pro (Symptomatic as reference)
920	6+ months	f__Ruminococcaceae_unclsfd	probiotics first year	Pro +	Pro -	0.0151488	0.12858	0.0305034	0.0124332	179	99	symptoms lastDiet pro (Symptomatic as reference)
921	6+ months	g__Varibaculum	age at visit (months)	age at visit (months)	age at visit (months)	0.0165834	0.135154	-0.00112615	0.000465446	179	23	symptoms lastDiet pro (Symptomatic as reference)
922	6+ months	g__Clostridium	probiotics first year	Pro +	Pro -	0.0168911	0.135154	-0.051455	0.0213278	179	162	symptoms lastDiet pro (Symptomatic as reference)
923	6+ months	g__Dorea	symptoms	Resolved	Symptomatic	0.0170885	0.135154	0.0408962	0.0169821	179	126	symptoms lastDiet pro (Symptomatic as reference)
924	6+ months	g__Bacteroides	diet	Formula	Exclusively BF	0.0175911	0.136038	0.143787	0.0599803	179	179	symptoms lastDiet pro (Symptomatic as reference)
925	6+ months	g__Streptococcus	symptoms	Resolved	Symptomatic	0.0191607	0.144955	-0.0392799	0.0166111	179	179	symptoms lastDiet pro (Symptomatic as reference)
926	6+ months	g__Ruminococcus	diet	Formula	Exclusively BF	0.0204814	0.151649	0.0171895	0.00734891	179	123	symptoms lastDiet pro (Symptomatic as reference)
927	6+ months	g__Parabacteroides	delivery mode	Vaginal	C-section	0.0217269	0.15752	0.0689816	0.0297822	179	128	symptoms lastDiet pro (Symptomatic as reference)
928	6+ months	g__Sutterella	diet	Formula	Exclusively BF	0.0246083	0.174769	-0.0246794	0.0108843	179	57	symptoms lastDiet pro (Symptomatic as reference)
929	6+ months	g__Bacteroides	diet	Partially BF	Exclusively BF	0.0265596	0.184855	0.16163	0.0722475	179	179	symptoms lastDiet pro (Symptomatic as reference)
930	6+ months	g__Parabacteroides	probiotics first year	Pro +	Pro -	0.0293684	0.193411	-0.0814018	0.0370539	179	128	symptoms lastDiet pro (Symptomatic as reference)
931	6+ months	g__Clostridium	delivery mode	Vaginal	C-section	0.0286039	0.193411	-0.0378413	0.0171423	179	162	symptoms lastDiet pro (Symptomatic as reference)
932	6+ months	g__Coprococcus	diet	Formula	Exclusively BF	0.0294816	0.193411	0.0412046	0.0187695	179	129	symptoms lastDiet pro (Symptomatic as reference)
933	6+ months	g__Megasphaera	delivery mode	Vaginal	C-section	0.0300121	0.193411	-0.0211857	0.00968231	179	69	symptoms lastDiet pro (Symptomatic as reference)
